# Supplementary material for: Sulfate assimilation in eukaryotes: fusions, relocations and lateral transfers
Source: BMC Evol Biol. 2008 Feb 4;8:39. doi: 10.1186/1471-2148-8-39 (PMC2275785; doi:10.1186/1471-2148-8-39)
Supplement: Additional file 3 — Alignment files (interleaved) with all ambiguously aligned characters removed of (A) ATPS, (B) APR and PAPR and (C) SiR and NiR. [file 1471-2148-8-39-S3.txt]

(A) ATPS
64 300
Pavlovalu GEGWASPLRGFMREGALMQHFNSLMVDPHVSMPIPITLPISEFRQIAGAVTLYSSAGPLA
1Thalassi GEGWASPLRGFMREGTLLEHFNSILVDPFVSMSVPITLACTSYTAIESSNAVALTTQVVA
2Homosapi SEGWATPLKGFMREKEYLQHFDTLLDDGVINMSIPIVLPVSAETRLEGCFVLAHGGRRVA
xemiliani GEGWAAPLRGFMREGTLVQHFNSVLHDPNVSSPVPIVLPVTDFIAGAGAVALTNAAGALA
xphaeodac GEGWASPLRGFMREGTLLEHFNSILTDPFVSMPIPITLSCTSFDLIDASNAVALVTQTVA
2Oryzasat -----------MREHEYLQHFNCIRLPDGVNMSLPIVLAIGDREEIGSSVALHGPDGVLA
1Pinustae SEGWASPLRGFMRQAEFLQHFNFLRLQDGVNMSVPIVLAIDDLEAIGQSVALLDSNGLVA
2Pinustae SEGWANPLSGFMRQAEFLQHFNFLRLEDDVNMSIPIVLAIDDLEAIGNSVSLLGPGGLVA
1Populust SEGWASPLRGFMRESEFLQHFNSLRLENGVNMSVPIVLAIDDLQGIGESVALVDSDDTIA
2P.tricho SEGWASPLRGFMRESEFLQHFNSLRLENGVNMSVPIVLAIDDLQSIGESVALVDSDDTVA
3P.tricho SEGWASPLKGFMRENEYLQHFNSLRMGNGVNMSLPIVLAIDDEENIGSAVGLVGPDGLLA
4P.tricho SEGWASPLKGFMRENEYLQHFNSLRMENRVNMSLPIVLAIDDEESIGSSVGLVGPEGLLA
2Physcomi AEGWASPLTGFMRQNEYLQHFNCLRLPDGTNMSLPIVLAIDDEQSLSGVVTLVGPDGDVA
1Physcomi AEGWASPLTGFMRQNEYLQHFNCLRLADGTNMSLPIVLAIDDEESLSGVVTLVGPDGDVA
1Homosapi AEGWATPLNGFMREREYLQHFDCLLDGGVINLSVPIVLTATHEERLDGCFALMYEGRRVA
1Oryzasat SEGWASPLRGFMREAEFLQHFNAIRGGDGVNMSVPIVLPLGDAIEASGAVALVDAADPLA
1Athalian SEGWASPLGGFMRESEFLQHFNSLRLDDGVNMSVPIVLAIDDEARIGESVALFNSDGPVA
2Athalian SEGWASPLKGFMREDEYLQHFNSLRLKNGVNMSLPIVLAIDDDEQIGSSVALVCPQGIIG
3Athalian SEGWASPLRGFMRESEFLQHFNLLNLDDGVNMSVPIVLAIDDQALIGESVSLVDSDDPIA
4Athalian SEGWASPLKGFMRQSEFLQHFNSFRLEDGVNMSVPIVLAIDDDFRIGDSVTLVDSVGPIA
Caenorhab AEGWATPLSGFMRERQYLQHFGQLLDLKHINQSIPIVLPISDDKGLEGVIALKYNGQVYA
Drosophil AEGWAYPLRGFMREDEYLQHFNTLQSGMDENHSVPIVLSATQADRLDGCLTLKYQGKAVA
Phtpohsoj GEGWAAPLRGFMREGVYLQHFSSVLYDSDVNMPVPIVLPINDAERIGKSVVLVSPSGELA
Phtpothra GEGWAAPLRGFMREGVYLQHFSSVLEFVSVNMPVPIVLPINDADHIGEFVVLVSPSGELA
Selaginel SEGWASPLKGFMRQAEYLQHFNSLRMPNGANMSIPIVLAIDDEESIGNAVTLVGPQGMVA
1Aspergil MNGGFSPLEGFMNQKDYDSVCENVRLA--NLFSMPITLDVSQAGKLKPGVTLRDFRDNLA
1Synechoc VVGGFSPLRGFMHQEDYDAVVSGHRLVAGQLFGLPIVMDTDREVVVGDTVLLTYKGQNLA
xProchlor VGGGFSPERGFMHQGDYDAVVAGHRTLSGYLFGLPIVMDTDREVAIGDRVLLSYKGQDLA
xSynechoc IVGGFSPERGFMHQADYAAVVEGHRTTSGHLFGLPIVMDTDRDVTVGDKVLLTYKGQDLA
xxProchlo MVGGFSPLEGFMDKEEYKSVIKSHRDTKGLLFGLPIVFDTNNAIKEDETILLTYKKQKLA
2Thalassi MNGGFSPLTSFMDESTYKHVVDNVALPDGLIFGLPVVFDTDDELQPGDMVLLKDGDRAIA
Bnatans19 MNGGFSPLTGFLNEDDYTSVVETMRLKSGDLLGIPVVFDTDDEIKPGMKLKLTQKGTPIA
Emiliania CNGGFSPLTGFMNEAEYNSVVEDMKLPSGLIFGLPVVMDTGDAVKVGSKLLLTYQGTDMA
Phaeodact MNGGFSPLTGFMNEEEYQSVVENMALPDGTVFGLPVVFDTDDELQPGTTILLKQGDRAIA
1Ostreoco SVGGFSPLRGFMNEDEYEHCVENMRLKGSLLFGLPIVLDTACETKVGDRVLLKYQGKDVG
2Ostreoco SAGGFSPLRGFMNEDEYEHCVETMRLKGSLLFGLPIVLDTNCETKAGDRVLLKYQGKDVG
1Chlamydo TVGGFSPLTGFMNVDVYDHVVKNMRLPGSLIFGLPVVLDTNNEVKEGDRVLLKYNGQDLG
2Chlamydo TVGAFSPLEGFMNKAEYDSVVANMRMTNGLLFGLPIVLDTDSEIVPGDKLLLTYQGQDLA
1Cyanidio ADGTLSPLTGPMNVDDYESRACIVRHGEAYAWTIPIFLPVDAEIKVGDEVVLRDENSAIG
2Cyanidio SEGWASPLRGYMREEEYLQHFNCLRSTSGYNQSVAIVLTVDDAIEASGRICITWHERPLA
1Porphyra ADGTLSPLTGPMTKTDYDNKKGIERDGKMWAWTIPLSLPVTAELKAGEPALLVNEAGAFG
2Porphyra ADGTLSPLTGPMTKADYDSKKGIERDGKLWAWTIPLSLPVTAELKAGEPAALVSESGVFG
1Roseobac MNGGFNPLKGFLNEEDYNGVVENMRLADGSLWPMPINLDVSEELEVGEDIALRDQEGILA
1Roseovar MNGGFNPLKGFMSEADYDGVVETMRLADGGLWPMPITLDVNEKLEIGQDIALRDQEGILA
2Rhodobac MNGGFNPLKGFLSEEDYNGVVENMRTADGTLWPIPITLDVSEDLTEGQDIALRDQEGILA
Cryptococ LNGGFSPLEGFMNERDYTSVVETLRLAPYDVFPIPITLDVSQELKQGGRVALRDPRDALA
Dictyoste MNGGFSPLSTFMDETIYNNVVETMTIDGDLLFPMPIVLDISKEATDSKQMALRDEEGLIA
Monosigab ADGGIVALASFISPFRSDRDKLTMQWVQVLHFNAIKQADGSVVAMFNAPAITLQYEGAVA
euglena13 MNGGFSPLTGFMNPDAYETVVKDMRLPNGLLFGLPVVLDSNGS-EIGKKILLKQGEVPVA
heterocap LNGAFSPLQGFMEETQYNSVVTGMRLPEKQLFGLPVTLDVSSSVKEGEKVLLKYAGEDVA
Rhizopuso LNGGFSPLEGFLNEKDYNGVVENMRLANGLLWPIPITLDVSKESKRIVLLDPRDYE-PLA
Saccharom LNGGFSPLTGFLNENDYSSVVTDSRLADGTLWTIPITLDVDEAIKPDTRIALFQDDEPIA
Schizosac LNGGFSPLDGFMNQKDYLNVVENLRLSTGEVFPIPITLDLNESLKAGDRVALLDPRDVIA
Silicibac MNGGFSPLKGFLSEADYNNVVDNMRLADGTLWPMPITLDVKEGIELGQDIALRDQEGILA
toxoplasm VSGALAPLNGFMDEQTYRSVCKEMRLPTGEIFPIPVVLAIPKSAAQGAVIKLRNNVGVIV
Ustilagom INGGFSPLQGFMNQTDYNGCLDNMRLADGNLFPMPITLDVDEQIQQGARIALRDPRDAIA
2Synechoc AIGGFSPLKGFMEQDDYELVVEEMKLSNGLPWSVPVTLSVTEELEVGSWVRLDNSAGFIG
3Synechoc AIGGFSPLTGFMGREDYQSVLETMHLANGLAWSLPVTLPVSAELKEGQTIALANAEGLLG
Archaeogl CYGFFSPVEGSMVQNELERVLNERRLLSEWIFPYPILFDISEEVKEGDRLLLMLKGQPFA
Deinococc ATGAYSPLTGFVGEADYLSIIEHLRLADGTPWSLPITLPVTAEAGLSGRVVLTHGGEPVG
Entamoeba GIGGFSPLNGFMKKEDWFSVCKNFTLADGTFWPIPITMSVSEELKRGQKVALKYNKDISG
Gloeobact AIGGFSPLTGFMGSEDYHSVVEKMRLTSGVVWSIPITLPVSAELEIGESLGLEDSTGLVG
Nostocsp. AIGGFSPLTGFMNQEDYDRVVSEMRLANGLAWSIPITLSVSEELQEGSLIRLDNPAGYIG
Thermosyn AIGGFSPLTGFMGQADYERVVEEMYLSNGLPWSIPITLSVSAELEIGQTIRLDNAAGFLG

VLRRPEVYAHRKEEIIARCFGAIHPYIGLIASAGWLLGGEVQLLGKIQFRLTVNELRAEF
ILRNPEIYPNRKEEIVTRMFGVIHPYIQQIYKGGYLIGGEVELLDRIQWRKTTTELMEEF
ILRDAEFYEHRKEERCSRVWGTTHPHIKMVMESGWLVGGDLQVLEKIQYRLTPLELKQKC
ILRSPEVYELRVRELIHRTFGMTHPYVELLKPGKYAVGGEVELLGKIAYRLTAEELRAAF
ILRDPEVYANRKEEIVTRMYGVVHPYIQHIYRGGYLIGGEIELLDRIQWRKTATELVQEF
ILRRVEIYPHNKEERIARTWGTTLPYVEAIAQAGWLIGGDLEVIEPIHYRLSPQQLRNEF
VLRNIEIYKHNKEERIARTWGTTLPYVEAIVHAGWLIGGDLEFLERIHYRLSPKELRDEF
ILRNIEIYKHNKEERIARTWGTTLPYAEVIISAGWLIGGDLEVLERIHYRLSPKELREEF
IFNDIEIYKHPKEERIARTWGTSLPYAETIAKSGWLIGGDLEVLEPIHFRLSPAELREEF
ILSDVEIYKHPKEERIARTWGTTLPYVETIAGSGWLIGGDLEVIEPIHFRLSPAELREEF
ILRSTEIYKHNKEERIARTWGTTLPYVEFITPAGWLIGGDLEVLKPIHYRLSPQQLRKEF
ILRSIEIYKHNKEERIARTWGTTLPYVEFIAPAGWLLGGDLEVLKPIHYRLSPKQLRKEF
ILRNIEIYKHNKEERIARTWGTTLPYVEAIANAGWLIGGDLEVLERIHYRLSPAELRAEF
ILRNIEIYKHNKEERIARTWGTTLPYVEAIANAGWLIGGDLEVLERIHYRLSPAELRAEF
ILRNPEFFEHRKEERCARQWGTTHPYIKMVMEQGWLIGGDLQVLDRVQYRLTPTELKQKF
VLSDIEIYKHNKEERIARTWGTTLPYVEAITNAGWLIGGDLEVIEPIQYRLSPAQLREEF
ILSDIEIYKHPKEERIARTWGTTLPYVEAITNAGWLIGGDLEVLEPVRFRLSPAELRKEL
SLRSVEIYKHNKEERIARTWGTTLPYVEYITPSGWLIGGDLEVFEPIHYRLSPKQLREEF
ILNDIEIYKHPKEERIARTWGTTLPYVEAITNAGWLIGGDLEVLEPVRFRLSPFELRKEL
ILNDIEIYKHPKEERIARTWGTTLPYAEAITKAGWLIGGDLQVLEPIRFRLSPSQLREEF
ILSDPEIFEHRKDERVCRQFGTNHPAVAQVLESGWLLGGDVAVVQKIKYRKTPNELRAIF
ILRRPEFYFQRKEERLARQFGTSHPYSKQVYESGYLVGGDLAVIERIQYRLTPNELRRRF
LLNDPEVYDHRKEERITRTFGAMHPYIAEILKSGFLLGGEIELLSRIQYRLTPTELRKRF
LLNEPEIFDHRKEERITRTFGAMHPYIAEILKSGYLLGGEIELLSRVEYRLTPTELRKRF
ILSNIEIYKHNKEERIARTWGTTLPYVESITNAGWLIGGDLEVLKRVHYRLSPMELRAEF
ILTIDDIYRPDKAKEAKLVFGGDHPAIKYLYNKVEFYVGGKIEAINKALRYTPAELRVHF
VLQVEAKWEPNKVVEAKGCYGTTHPAVMITMERKFYLGGSLNGLELPRVFPCKTPAEVRA
VLQVEDKWEPDKVVEAKGCYGTTHPAVMIATERKFYLGGTLQGLELPRIFPCKSPAQVRA
VLTVEDKWEPDKVVEAKGCYGTTHPAVMIATERRFYLGGVIQGLELPRVFPCKTPAEVRA
ILKVSSKWEPDKAEEAEFCYGTNHPAVMIFNERGYYIGGKVYGLELPRDFPCKTPKEVRD
TVEFTDKYMPNKAYECKQCYGTSHPGSMVATERGYYMGGKITGLNLPFPCKTPAEVRETL
VLEVESKYVPDKVKECKNLYGVTHPGVMVATERGYYLGGKVTGVAFPFPCKTPEEVRSTL
VMTVESLFTPDKPKECLNCYGTAHPGVMVAMERGTYVGGPLQGLGVPFPCATPKEVRETL
TVELTDKFTPDKPLECLKCYGTSHPGTMVATERGYYMGGKVTGLNLPFPCKTPQEVRAGL
VLTVESKWKPNKPKEAKMCYGTSHPGVMISMERRYYIGGKVEGLNLPFPCPTPSEVRATL
VLTVESKWKPNKPKEAKMCYGTSHPGVMISMERRYYIGGKIEGLNIPFPCPTPAEVRAGL
VLEVESKWVPNKAREVKECYRTSHPGVMVAQERGFYIGGKLWGFELPFPCATPAEVRALL
VMTVDSKFTPNKPLECLKCYGTSHPAVMVAMERGYYIGGPIKGLALPFPCASPADVRSTL
VLTVETIYERDLQRFLRIVYRTEHPGALWTGDSRFSLGGSLCMFEPASYIKGPLQVRELI
ILRNPEFYVHNKEERCARQLGTTHPYAEVIYRSGWLVGGDLQVLKRIAYRLTPKELRREF
TLDVDATFSWDKPAFLKAVYGTDHPGALWLDDARDLVGGAISMLAHDDRIMYPTSMRALL
TLTVDAAFSWDKPAFLKAVYGTEHPGALWLDDPRDLVGGSISVLAHDDRILYPQSMRALL
TMTVTDRWTPNKSREAEMVFGADHPAVYLHNQAGIYLGGPVTGIQQPARRDTPNELRAYF
TMTVTDRWTPNKAREAEKVFGADHPAVYLHHTAGIYLGGPVTGIQQPGRRDTPNELRALF
TMTVTDNWVPNKSREAEKVFGADHPAVYLHNKAGVYLGGPVTGIQQPARRDTPNEMRAFF
ILTVSDIYRPNKAIEAEKVMGADHPSVYLRNNVKFYVGGKVQAIQAPPLRFTPAELRAHF
VLTVSNYYTPNKENEAKKTMGSIHPGVSTIFNTKYYVSGKLEGAQLPGLRRTPIQVRELF
IMRKPEFFEARKEERCCRQFGVYHPYIMIDAYGDWLVGGELEVLEPIQYRLTPSQLRAEF
VMEVESKWKPNKPLECKMAYGFTHPGVMV?MERGYYIGGKIYGLNIPFPCKTPTELRAEL
VMEASSVYKPNKVVEAKECYGTSHPTVSLIAELGTYIGGKVHGIKSPYPTQTPAEVRAIL
ILTVEDVYTPNKSKEAELVYGADHPAVYLHNVAKFNVGGTLEAIQPPYVANPTELRAHFK
ILTVQDVYKPNKTIEAEKVFRGDHPAIYLFNVAGYYVGGSLEAIQLPGLRKTPAQLRLEF
ILTVEDKYTPDKANEAEKVFGANHPAVYLFGRAGVYVGGKLQAVTPIEYRYSPAQLRSDF
TMTVTDKWVPNKAHEAEKVFGADHPAVYLHNVAGVYLGGPVTGIQQPARRDTPNELRAYF
ELKVSSVFEPDLQWEQQLVLGTTHPYVYMNTNYRVYVGGDFVLKAPIGYRLSPAYTKAEI
IITVTDVYAVDKVREATAVFGSDHPAIYLHKSVKFYVGGDVQAVSKPALRYTPAELRQHF
VLELTQKYHYNKAHEAKNVYRTDHPGVKVIYDQGVNLAGPIWLLEREKYQIDPAASRQLF
LLELTEKFTYDKTREAQQVYRTTHPGVKVLYQQGVYLAGPVTLLQRDAYQIDPAQSRQLF
TLDIEEVYKIDPVDVATRTFGTPHPGYVIYKMHNIILAGKYTIVNEPRFWFPPSKCREVI
TLDIEEKYAAQKSLEAREVYRTEHPGVAALYAQGVYLAGPVTLFE-VRAHRTPAEVREVI
TIEIDQVYEMDKEMECKDIFTTTHPGVKKVMEQKFNVAGKVTTLSEGGIYMTPEESRLNF
ILDLAEKYTYDKLREAEMVYRTTHPGVKVVYGQGVYLAGPIMLLERRSRQLDPADSRQAF
VLQLTQKYRYDKTREAINVYRTDHPGVQVLYNQGVNLAGDIWLLERSDYQIDPVASRQMF
ILELTEKYTYDKRREARCVYRTEHPGVKVVYEQGVNLAGPIWLLERHNYCIDPVDSRALF

ARKAVFAFQTRNPTHAGHAFLMRDAQRWLSPLGGWTKDSDVPLDVRVQQHDAVINEGMLT
KKGAVYAFQTRNPTHAGHAYLMRSAGEWLSPLGGWTKEDDVPLDVRVKQHEEHPGGLDPT
KMNAVFAFQLRNPVHNGHALLMQDTRRLLHPLGGWTKDDDVPLDWRMKQHAAVLEEGVLT
KKGAVYAFQTRNPTHAGHAFLMKDSRQWLSPLGGWTKASDVPLDVRVKQHQEVMAAGELT
QKGAVYAFQTRNPTHAGHAYLMRSAGEWLSPLGGWTKADDVPLDVRVKQHEQVLQAGTTT
DRGAVFAFQLRNPVHNGHALLMNDTRRLLHPLGGFTKADDVPLPVRMEQHSKVLEDGVLT
EREAVFAFQLRNPIHNGHALLMTDTRRLLHPLGGFTKADDVPLSWRMRQHDKVLEDGVLT
EREAVFAFQLRNPVHNGHALLMTDTRRLLHPLGGYIKADDVPLSVRMEQHKKVLEEGVLT
TRNAVFAFQLRNPVHNGHALLMTDTRRLLHPLGGYTKADDVPLSWRMKQHEEVLKDGVLT
TRNAVFAFQLRNPVHNGHALLMTDTRRLLHPLGGYTKADDVPLSWRMKQHVKVLEDGVLT
DRQAVFAFQLRNPVHNGHALLMNDTRRLLHPLGGFTKADDVPLAVRMEQHSKVLEDGVLT
DRQAVFAFQLRNPVHNGHALLMNDTRRLLHPLGGFTKADDVPLDVRMEQHSKVLEDGVLT
EREAVFAFQLRNPVHNGHALLMTDTRRLLHPLGGYTKADDVPLEWRMKQHDEVLAAGVLT
EREAVFAFQLRNPVHNGHALLMTDTRRLLHPLGGFTKADDVPLEWRMKQHDQVLEAGVLT
KMNAVFAFQLRNPVHNGHALLMQDTHKLLHPLGGWTKDDDVPLMWRMKQHAAVLEEGVLT
ARNAVFAFQLRNPVHNGHALLMTDTRKLLHPLGGFTKADDVPLSWRMKQHEKVLEEGVLT
ERNAVFAFQLRNPVHNGHALLMTDTRRLLHPLGGFTKADDVPLDWRMKQHEKVLEDGVLT
DRQAVFAFQLRNPVHNGHALLMNDTRKLLHPLGGFTKADDVPLDVRMEQHSKVLEDGVLT
ERGAVFAFQLRNPVHNGHALLMTDTRRLLHPLGGFTKADDVPLSWRMKQHEKVLEDGVLT
IRGAVFAFQLRNPVHNGHALLMTDTRRLLNPLGGFTKADDVPLSWRMRQHEKVLEDGVLT
AKNAVFAFQLRNPIHNGHALLMRDTRELLHPLGGWTKDDDVPLDIRIKQHEAVIAERVLT
KLNAIFAFQLRNPIHNGHALLMQDTRRLLHPLGGWTKDDDVPLDVRMKQHQAVLDAGVLT
DMGAVLAFQTRNPTHAGHAYLMNNAREWLSPLGGWTKEDDVPLDVRVRQHEAILRDGMLT
EMGAVLAFQTRNPTHAGHAYLMNNAREWLSPLGGWTKEDDVPLDVRVRQHEAILRDGMLT
ARKAVFAFQLRNPVHNGHALLMTDTRRLLHPLGGFTKADDVPLEWRMRQHDEVLKAGVLT
DLAWVVAFQTRNPMHKAHRELTVRAARLIHPVVGLNKPGDIDHFTRVRAYQALLPRYPNA
GDGEVVAFQCRNPIHRAHYELFTRALHLVHPTCGPTQQDDIPGAVRFQTYERLAAEVNNI
EAGEVVAFQCRNPIHRAHYELFTRALHLVHPTCGPTQEDDIPGGVRFQTYERLAAEVDNI
GAGEVVAFQCRNPIHRAHYELFTRALDLVHPTCGPTQQDDIPGAVRFQTYERLAAEVDNI
LANFVVAFQCRNPIHRAHYELFTNALQLVHPTCGPTQQDDIPGKVRYLTYKKLEEEISNI
PDVDVVAFQCRNPVHRAHYELFTRALDLVHPTCGPTQADDIPGVVRYKTYEVLKEETHNT
PGKDVVAFQCRNPVHRAHYELFTRALDLVHPTCGPTQADDIPGPVRYKTYEVLKEEKADI
PGADVVAFQCRNPVHRAHYELFTRALDLVHPTCGPTQEEDIPGSVRHKTYVVLQDETKDT
PDKDVVAFQCRNPVHRAHYELFTRALDLVHPTCGPTQADDISGEVRYKTYEVLKEETANV
PGKDVVAFQCRNPVHRAHYELFTRALHLVHPTMGPTQDDDISGLVRYKTYVVLAEEVKNI
PGKDVVAFQCRNPVHRAHYELFTRALHLVHPTMGPTQDDDISGLVRYKTYVVLAEEVKNI
PKQDVVVFQCRNPVHRAHYELFTRALHLVHPTCGPTQDDDIPGIVRYHTYEVLKAELNNI
PNQDVLAFQCRNPIHKAHYELFIRALDLVHPTCGPTQDDDIPGVVRFRTYEVLKEETKNL
QRGFTVAFQTRNPLHRAHEYALVHGAEFLNPLVGELKSDDVPATVRMQTYINLVEQRVLL
HRGAVFVFQLRNPIHNGHALLMTSCRELVHQIGGRVKADDVPLRERILQNQEVIAEGILT
QGYGSVAFQTRNPLHRAHEYALVYGAEFLNPLVGQLKGDDVPAATRMETYIKLIDGGVLV
KQGYSVAFQTRNPLHRAHEYALVYGAEFLNPLVGQLKGDDVPAATRMETYIKLIDGGFIT
RLGWVVAFQTRNPLHRAHQELTFRAARLIHPVVGMTKPGDVDHFTRVRCYEAVLDKYPAT
RLGWVVAFQTRNPLHRAHQELTFRAAKLIHPVVGMTKPGDVDHFTRVRCYEAVLDKYPGT
RMGWVVAFQTRNPLHRAHQELTFRAAKLIHPVVGMTKPGDVDHFTRVRCYEAVLDKYPQT
HLAWVVAFQTRNPMHRAHRELTVRAARLIHPVVGLTKPGDVDHYTRVRAYQALMPSYPEA
KKGWVIAFQTRNPMHRAHRELTVRAAELIQPVVGMTKPGDIDYHTRVKCYKEIMDSYPEA
ANADVYAFQLRNPVHNGHALLMTDTRELLHPLGGWTKPDDVPLEIRMKQHECVLAEGVLT
PNTDVVAFQCRNPIHRAHYELFIRALDLVHPTCGPTQEDDIPAIVRYNTYEVLKREVDNV
PPGDVVAFQNRNPIHRAHFELLVCAQKLVHPTCGPTQPGDIDGVVRISTYEGLRKETEKF
KLQWVVAFQTRNPMHRAHRELTVRAARLIHPVVGLTKPGDIDHYTRVRVYKALMPKYPNA
QRQWVVAFQTRNPMHRAHRELTVRAARLTHPVVGLTKPGDIDHHTRVRVYQEIIKRYPNA
QNNWVVAFQTRNPMHRAHRELTVRAAKLIHPVVGMTKPGDIDHFTRVRVYEAILQRYPKA
RVGWIVAFQTRNPLHRAHQELTFRAARLIHPVVGMTKPGDVDHFTRVRCYEAVLDKYPAT
KRNWVVGFQTRNPMHRSHYELTKYALTLLTPAVGPTQPGDVPYPVRVRCYEKILKYYGDV
AISWVVAFQTRNPMHRAHRELTVRAARLIHPVVGMTKPGDVDHYTRVRVYQSLMPRYPNA
ARGWIVGFQTRNPIHRAHEYIQKCALEFLHPLVGATKSDDIPADVRMRCYEIMVDNYFPV
RRGWIVGFQTRNPIHRAHEYIQKCALEFLHPLVGATKSDDIPAEVRMRCYEVLIEKYYPV
KKKWVIAHQTRNVPHVGHEMLMKCAAYLVNAIIGAKRRGDYPDEAILEGHEAVNKYGYIH
ERGWTVAFQTRNPIHRAHEYLQKVALELLHPLVGQTKGDDVPAETRMEAYEVLLRGYYPT
AKGWIAALQLRNPMHRSHEFLAKIAVEFIHSLVGNLKPGDIPAEVRVKCIDALVDKYFVV
IKGWVVGFQTRNPIHRAHEYIQKCALEFLHPLVGATKSDDIPADVRMHCYEVLIEKYYPV
RKGWIVGFQTRNPIHRAHEYIQKCALEFLHPLVGATKEDDIAADVRMRCYEILLEHYYPV
RKGWIVGFQTRNPIHRAHEYIQKCALEFLHPLVGATKEDDIPADVRMRCYEIMLEHYFPV

VMAIWPAPMIYAGPTEVQFHAKSRRIGGASFFVVGRDPAGMPDLYNGDHGRYVLSYSPGV
VMAIWPAPMVYAGPTEVQFHAKSRRSAGASYFVVGRDPAGMKDLYDGDHGRYVLQNSPGI
IVAIFPSPMLYAGPTEVQWHCRSRMIAGANFYIVGRDPAGMPDLYEPTHGGKVLSMAPGL
VMAIWPSPMIYAGPTEVQFHAKSRRAGGASYFTVGRDPAGMPDIYHPDHGRYALMSSPGV
VMAIWPAPMVYAGPTEVQFHAKSRRSAGASYFVVGRDPAGMKDLYDGNHGRYVLQNSPGL
IVSIFPSPMHYAGPTEVQWHAKARINAGANFYIVGRDPAGMGDLYNPDHGKKVLSMAPGL
VLAIFPSPMHYAGPTEVQWHAKARINAGADFYIVGRDPAGMSDLYDPDHGKMVLSMAPGL
VVAIFPSPMHYAGPTEVQWHAKARINAGADFYIVGRDPAGMSDLYDPDHGKMVLSMAPGL
VVSIFPSPMQYAGPTEVQWHAKARINAGANFYIVGRDPAGMSDLYDADHGKKVLSMAPGL
VVSIFPSPMHYAGPTEVQWHAKARINAGANFYIVGRDPAGMSDLYDADHGKKVLSVAPGL
IVAIFPSPMHYAGPTEVQWHAKARINAGANFYIVGRDPAGMGDLYDPDHGKKVLSMAPGL
IVAVFPSPMHYAGPTEVQWHAKARVNAGANFYIVGRDPAGMGDLYDPDHGKKVLSMAQGL
VVAIFPSPMHYAGPTEVQWHAKARINAGADFYIVGRDPAGMGDLYDANHGKMVLSMAPGL
VVAIFPSPMHYAGPTEVQWHAKARINAGADFYIVGRDPAGMGDLYDADHGKMVLSMAPGL
VVAIFPSPMMYAGPTEVQWHCRARMVAGANFYIVGRDPAGMPDLYEPSHGAKVLTMAPGL
VVAIFPSPMHYAGPTEVQWHAKARINAGANFYIVGRDPAGMGDLYDADHGKKVLSMAPGL
VVSIFPSPMHYAGPTEVQWHAKARINAGANFYIVGRDPAGMGDLYDADHGKKVLSMAPGL
IVSIFPSPMHYAGPTEVQWHAKARINAGANFYIVGRDPAGMGDLYDPDHGKRVLSMAPGL
VVSIFPSPMLYAGPTEVQWHAKARINAGANFYIVGRDPAGMGDLYDADHGKKVLSMAPGL
VVSIFPSPMLYAGPTEVQWHAKARINAGANFYIVGRDPAGMGDLYDADHGKKVLSMAPGL
VLSIFPSPMMYAGPTEVQWHARSRIAAGIQHYIVGRDPAGIQALYETTHGAKVLSMAPGL
VLAIFPSPMMYAGPTEVQWHAKARMNAGANFYIVGRDPAGMPNLYDATHGARVLKMAQGL
VLAIWPSPMIYAGPREVQWHAKSRKNAGASFFVVGRDPAGIKDIYAGDHGRFVLHMAPGM
VLAIWPSPMIYAGPREVQWHAKSRKNAGASFFVVGRDPAGIKDIYAGDHGRFVLHMAPGM
VVAIFPSPMHYAGPTEVQWHAKARINAGANFYIVGRDPAGMGDLYDADHGKLVLSMAPGL
VLGLLGLAMRMGGPREAIWHAIIRKNHGATHFIVGRDHAGPGEFYGPYDAQHAVEKYREE
RWAYLPYAMHMAGPREALQHMIIRRNYGCTHFIIGRDMAGCKDFYGPYDAQNFAKECAPE
RWAYLPYAMHMAGPREALQHMIIRRNYGCTHFIIGRDMAGCKDFYGPYDAQNFAQECAVE
RWAYLPYAMHMAGPREALQHMIIRRNYGCTHFIIGRDMAGCKDFYGAYDAQNFAKECAPE
KWAFLPYSMHMAGPREALQHMIIRRNYGCTHFIIGRDMAGCKDFYGPYDAQTFANECAEE
RWEYLPYSMHMAGPREAIQHMMIRKNFGCTHFIIGRDMAGSKDYYGAYDAQDFAKEKGPE
FWQYLPYSMHMAGPREAIQHMIIRKNYGCTHFIIGRDMAGSKDFYGAYDAQDFAKENAPE
RWAFLPYSMHMAGPREAIHHMMIRKNFGCTHFIIGRDMAGSKDFYGAFEAQDLAKARADE
QWEYLPYSMHMAGPREAIQHMIIRKNFGCTHFIIGRDMAGSKDFYGAYDAQECAEKYSAQ
RWAYLPYSMHMAGPREAIQHMIIRKNYGVTHFIIGRDMAGSKDFYGAYDAQDMANAHAAE
RWAYLPYSMHMAGPREAIQHMIIRKNYGCTHFIIGRDMAGSKDFYGAYDAQDLAKANAAE
KWAYLPYSMHMAGPREAIQHMLIRKNYGCTHFIVGRDMAGSKDFYGIYDAQNFAAEHAAE
RWAYLPYSMHMAGPREAIQHMIIRKNYGCTHFIIGRDMAGCKDFYGAYDAQDLANKHAAE
HLVGLDMRMFYAGPNEAVMHAIYRQNLGFTHFIVGRKHADAPPIWDDFEAQRIFRSLGGK
MLGIFPSPMMYAGPTEVQWHAKARMNAGCQFYIVGRDPAGVKDLYDPWHGKKVLLSALGL
RLAGLHMRMFYGGPSEAVMHAIYRQNMGITHFIIGRKHADAPAIWGDFDAQEIFEKLEGD
RLAGLDMRMFYGGPSEAVMHAIYRQNLGITHFIIGRKHADAPAIWGDFDAQEIFEKLEGD
SMSLLNLAMRMAGPREAVWHGLIRKNHGCTHFIVGRDHAGPGDFYGPYDAQDLFRTHEEE
TMSLLNLAMRMAGPREAVWHGLIRKNHGCTHFIVGRDHAGPGDFYGPYDAQELFKQYQDE
TMSLLNLAMRMAGPREAVWHGLIRANHGCTHFIVGRDHAGPGDFYGPYDAQDLFREYQDE
HLALLPLAMRMAGPREAVWHAVIRKNFGATHFIVGRDHAGPGDFYGPYDAQELVTQFKDE
TLSLLPLAMRMGGPREAVWHAIIRKNFGCNHFIVGRDHAGPGLFYQPYEAQELALKLANR
VVAIFPSPMMYAGPTEVQWHAKARKNCGAKFYIVGRDPAGMSNLYHADHGREVLQLAPGL
KWAYLPYSMHMAGPREAIQHMMIRKNYGCTHFIIGRDMAGCKDFYGTYDAQEFAQANAKE
RWAYLPYSMKMAGPREAIQHMIIRKNYGATHFIIGRDMAGTKDFYGAYDAQETGKKFSAE
ELSLLPLAMRMGGPREAVWHALIRKNHGVTHFIVGRDHAGPGDFYGPYDAQALVEKYKGE
FLSLLPLAMRMSGDREAVWHAIIRKNYGASHFIVGRDHAGPGDFYGPYDAQELVESYKHE
KLSLLPLAMRMAGPREALWHAIIRKNYGASHFIIGRDHAGPGDFYGPYDAQYLVEQYAQE
SMSLLNLAMRMAGPREAVWHGLIRKNHGCTHFIVGRDHAGPGDFYGPYDAQELFKKHQDE
MLALIPIPMRMAGPRECVWHALIRKNFGCTHFIVGRDHAGPSKFYDPYEAHRLLASVAAD
TLALLPLAMRMGGPREALWHAIIRKNFGVTHFIVGRDHAGPGDFYGPYDAQTLVTKYTEE
ILGINPSAMRYAGPREAIFHALIRKNYGCTHFIVGRDHAGVGDYYGTYDAQEIFDEFPEA
ILAINPAAMRYAGPREAIFHALVRKNYGCTHFIVGRDHAGVGNYYGPYDAQHIFDEFPEE
MVTFTLWDMRYGNPIESLLHGVIRQNMGCTHHMFGRDHAAVGEYYDMYATQILWSQGPSF
LLSVYPAAMRYAGPREAIVHALSRRNYGATHFIVGRDHAGVGSYYGTYDAQEIFNTYAEE
LQGGYPLDMRYGGPREALLHATFRQNYGCTHMIIGRDHAGVGDYYGPFDAQKIFDKIKKR
ILAINPAAMRYAGPREAIFHALVRKNYGCTHFIVGRDHAGVGDYYGTYDAQYIFYEFPQD
ILAINPAAMRYAGPREAIFHALVRKNYGCTHFIVGRDHAGVGDYYGTYDAQYIFDEFPGE
ILAINPAAMRYAGPREAIFHALVRKNYGCTHFIVGRDHAGVGDYYGTYDAQQIFDEFPGA

GSMEFISFQQVYYDKRDHTMKPKEKADDFISISGTKMRTLAALGAVPPGFMVEGGWAKMV
GSMKMLSFVKVMYDITDNVMKIPDETDDFISISGSKMRLLARNGAVPSGFMVPKGWDIVV
TSVEIIPFRVAAYNKAKKAMDFYDPANEFDFISGTRMRKLAREGENPDGFMAPKAWKVLT
GGMQFLGFSKVYYDKKDHTMRGKDESDDFISISGSKMRKLAALAAKPPGFMVQKGWEIVS
GDMKMLSFVKVMYDTTDNIMKIPDEAADFISISGSKMRLLARNGATPSGFMVPDGWNQVV
EKLNILPFKVAAYDTVAKKMAFFDPSKDFLFISGTKMRAFAKSGENPDGFMCPGGWKVLV
ERLNILPFRVAAYDKKLNKMAFFDPSDDFLFISGTKMRNLAKNGENPDGFMCPGGWKVLV
ERLNILPFRVAAYDKVQKKMAFFDPSQEFLFISGTKMRGYARNGENPDGFMCPGGWKVLV
ERLNILPFRVAAYDKTQGKMAFFDPSGDFLFISGTKMRTLAKNKENPDGFMCPGGWKVLV
ERLNILPFRVAAYDKTQGKMAFFDPSGDFLFISGTKMRTLAKNKENPDGFMCPGGWKVLV
EKLNILPFRVAAYDTVAKKMAFFDPSKDFLFISGTKMRTYARTGENPDGFMCPGGWEVLV
EKLNILPFRVAAYDTVAKKMAFFDPSKEFLFISGTKMRAYARNGENPDGFMCPGGWEVLV
EKLNILPFRVAAYDKTQSQMAFFDPSQDFLFISGTKVMRFAKSNELPDGFMCPGGWQVLV
EKLNILPFRVAAYDKTKSQMAFFDPSQDFLFISGTKMRNFAKNNESPEGFMCPGGWQVLV
ITLEIVPFRVAAYNKKKKRMDYYDSEEDFEFISGTRMRKLAREGQKPEGFMAPKAWTVLT
EKLNILPFKVAAYDTKQKKMDFFDPSDDFLFISGTKMRTLAKNCQSPDGFMCPGGWKVLV
ERLNILPFRVAAYDKTQGKMAFFDPSQDFLFISGTKMRTLAKNNENPDGFMCPGGWKVLV
EKLNILPFRVAAYDTIEKKMAFFDPSKEFLFISGTKMRTYARTGENPDGFMCPSGRNVLV
ERLNILPFRVAAYDKTQGKMAFFDPSQDFLFISGTKMRALAKNRENPDGFMCPGGWKVLV
ERLNILPFKVAAYDKTQGKMAFFDPSQDFLFISGTKMRGLAKKKENPDGFMCPSGWKVLV
SALHILPFRVAAYDKTAKKMSFFDTSEDFENISGTKMRGLARNGDTPEGFMAPTAWEVLA
DSMEILPFRVAAYDKSASRMAFFEPKDEFEFISGTKMRTLAKTGASPDGFMEPEAWRILA
EDFNILSFSKVYYDVQDHKMKPMDSSQDFLSISGSRMRKMAREGLQPQGFMVKSGWDIMI
EDFNILSFSKVYYDVQDHKMKPMDSSQDFLSISGSRMRKMAREGLQPQGFMVKSGWDIMI
ERLNILPFRVAAYDKTKSKMAFFDPSQDFVFISGTKMRNFAKSGESPDGFMCPGGWKVLV
LGIEVVEFQQVTYLPDTDKPKDEVPPVKTLDISGTELRNRLRTGAPPEWFSYPEVVKILR
LTMETVPSLNLVYTEEEGVTAEHAEALHVKKLSGTQFRKMLRGGEEPEWFAFKSVVEVLR
LAMETVPSLNLVFTEEEGVTAEHAEALHVKKLSGTQFRKMLRSGEEPEWFAFRSVVEVLR
LTMETVPSLNLVYTEEEGVTAEHAEALHVRKLSGTQFRKMLRSGEEPEWFAFRSVVEVLR
LLMKTVPSKNLVYTIEKGITAEEAKEYQIMKLSGTEFRKKLRNGDSPEWFAFKSVVDVLR
LGVTPVPSLNLVYTEEEGVTADEAKELNEKKLSGTKFRQMLRGGEDPEWFAFKSVVKVLR
LGMQTVPSLNLVHTKEEGVTADFAKDLTINKLSGTKFRQMLRAGEDPEWFAFKSVVDVLR
LGVQAVPSLNLVCDPDGNITADEAKEIEVMKLSGTKFRKMLRAGEEPEWFAFKSVVDVLR
LGVTPVPSLNLVYTEEEGTTADYADELHTKKLSGTKFRQMLRGGDDPEWFAFKSVVKVLR
LGMQTVPSLNVVYTEEEGVTADVAKELEVKKLSGTKFRQMLRGGDDPEWFAFKSVVKVLR
LGMKTVPSLNVVYTEEEGVTADVAKELNIKKLSGTKFRQMLRGGEDPEWFAFKSVVKVLR
LGMQTVPSADVVYTEEQGVTADVAKKLHVKKLSGTKFRQMLRGGDDPEWFAFKSVVSVLR
LNMQTVASLNIAYTEEKGVTADIAKALHVLNLSGTKFRQMLRAGDDPEWFAFKSVVAVLR
LAIEAIPVGYAAYFEELGVGLVEEHPMTPVSISGTKMRETLRAGRIDSRVMRECVARVLI
ERLEILPFRVAAYDKKIGKMAFFDPSDDFLFISGTKMRAFAARGESPDGFMGVRAWKVLE
LQIKTVNVGFAAYFEELGVSLCSENKKTTVSISGSKMREMLNSGTMDSRVMRPATAQVLM
LQIKTVNVGFAAYFEELGVGLCSENKKTTVSISGSKMREMLNSGSMDSRVMRPATAQVLM
MGIEMVDFKHMVWSERAQDEIEDKDDVTILNISGTELRRRLAEGLEPEWFSFPEVVKELR
IGLEMVDFKHMVYQEKAQYPISEVPEATVLDISGTELRRRLAEGLEPEWFSFPEVVRELR
IGIEMVDFKHMVYQERAQEPNDEIEDVTILNISGTELRRRLQEGLEPEWFSFPEVVRELR
LQIEMVPFQAMTYPGSDEQPVDEVPKTPTADISGTELRKRLRTGASPDWFSYTGVVKVLR
LSIKILPFQMMVYPAHDKYPVDEVPELETANISGTKLRHLLRTGGEPNWFTYEKVVKILR
EGLEIIPFRVAAYNTKKGAMDFFDPSDDFLFISGSKMRKFAREGEDPSGFMCPSGWKVVS
LGIQTVNSLDLVYTQEKGITANAAKQLKPLKLSGTEFRRRLRSGDNPEWFAFKSVVDVLR
LGMQVTHYENMVYGPEEGVQESIAKKKKVAKLSGTEFRRLLRAGEDPEWFAFKSVVDILR
IGIEIVPFQMVTYADTDEPADEVPEGVKTLNISGTELRHRLKTGLPPEWFSYPEVVQVLR
LDIEVVPFRMVTYPDEDRAPIDQIDTTRTLNISGTELRRRLRVGGEPEWFSYPEVVKILR
IGITIVPFQMMTYPDEDIKPVDKVEPTRTLNISGTELRRRLRVGANPEWFSYPEVVAILR
IGLEMVDFKHMVYQEKAQYPVSEVPEDTVLDISGTELRRRLREGLEPEWFSFPEVVKELR
LGIVPVFGQEMVYGDEIGCSANEVTVALMKTISGTQFRRLLEERQPPTWFSFPEVADELR
LGIEMVPFQQMTYPSTDEQPVDEVTPTQTMDISGTELRRRLRTGAAPDWFSYESVVKTLR
LGIVPMKFEHAFYKKTLQTTKTSPSGEDRIHLSGTKVRALLRDGQLPPEFSRPEVAQELI
LGIIPLKFEHAFYTVTGTTAKTSPSQHQRIHLSGTKVREMLRRGEIPPEFSRPEVAQLLA
GFEAPPNEVDYGLIIPQNYSENCGHTAKQK-FSGSFLRGMVAEGVFPRVVMRPEVYKQIV
LGIRILKFEHTFYQSCGQSPRTCPHDSHHLVLSGTKVREKLRAGENPPEFTRPEVAEVLR
LLTQPMKIDWTFYHKCDGSLRTCPHTKDRVIVSGTMVRKMLSEGKTPDHFGRAESLKILA
LGITPLMFEHAFYKRIAGTTKTSPSGEDRIHLSGTKVRAMLREGLEPPEFTRPEVARILI
LGIVPMKFEHAFYTRTKQTTKTSPSREERVHLSGTKVREMLRRGELPPEFSRPEVAAELA
LGIIPLKFEHAFYTRTQSTSKTSPSKEERIHLSGTKVREMLRRGELPPEFSRPEVAAELA


(B) APR and PAPR
63 186
1Arabidop NDIAIAFSGAEDVALIEYAHLTGPFRVFSLDTGRLNPETYRFFDAVEKHYGIRIEYMFPD
2Arabidop DQIAIAFSGAEDVALIEYARLTGPFRVFSLDTGRLNPETYRLFDAVEKQYGIRIEYMFPD
3Arabidop NDIAIAFSGAEDVALIEYAHLTGPYRVFSLDTGRLNPETYRLFDTVEKHYGIRIEYMFPD
1Physcomi DDIAIAFSGAE-VTLIEYAHLTGPFRVFSLETGRLNPETLKLFDDVEKRYNIRIQYMYPD
1S.moelle NDIAIAFGGAEDVALIEIAHQSAPYRVFTLDTGRMNPETYRFFTEVERHYNIQIEYVFPD
Euglenagr SDCAISFSGAEDVVLIEHASKTGPFRVFSLDTGRLHPQTYKLFDDVENHYKIRIEYMFPD
Chlamydom NDVAIAFSGAEDVALIEYAHLTGPYRVFSLDTGRLNPETYQLFDAVEKHYKIRIEYTFPE
1Ostreoco DGLAIAFSGAEDVAVIQYAALTGPYRVFSLDTGRLNPETYELFDKVEKHFDIKIEYCFPE
2Ostreoco DRIAIAFSGAEDVAVIQYAALTGGFRVFSLDTGRLNPETYELFDAVEKHFGIKIEYCFPD
1Oryzasat SDIAIAFSGAEDVALIEYAKLTGPFRVFSLDTGRLNPETYQLFDKVEKHYGIRIEYMFPD
2Oryzasat TDIAIAFSGAEDVALVEYAHLTGPYRVFSLDTGRLNPETYQLFDAVEKHYGIHIEYTFPD
Acetabula NDIAIAFSGAEDVALVEFAHLTGPYRVFSLDTGRLNSETYKLFDDVERHYGIHIEYTSRK
Agrobacte RAVFTTSLGIEDQVITAAIGTHRPIDVVTLETGRLFKETVDLIDETEERFGIEIRRFRPE
Chlorella SDIAIAFSGAEDVALVEYAHLTGPYRVFSLDTGRFNPETYQLFDAVEKHYGIHIEYTFPD
1Pinustae NDIAIAFSGAEDVALIEYARLTGPFRVFSLDTGRLNPETYQLFAEVEKRYNIHIEYMFPE
Nodularia NNLSISFSGAEDVVLIDIASKITDFRVFTLDTGRLHPETYQLLDQVRERYGIKLEVQFPD
Cyanidios SDCAIAFSGAEDVLLVEYASQTKPFRVFALDTGRLHPETYRFFDRVERHYEIRIEYCFPD
Chromobac DAVLANSYGAEDMVLTDLIARLGPLESFSLDTGRLPAETYELMQQVAERYPHPVRMYFPD
Corynebac PGAIAVTLSMENTVLAELAARHLEADFLFLDTGYHFKETLEVARQVDERYSQKLVTALPI
cyanoYell GLVLACSFGPEDLVLIDLLTAINRVRAFFLDTDFHFPETLQLREQVLARYPQLQIFKPLL
Enteromor DEVAIAFSGAEDVALIEYAHLTGKYRVFSLDTGRLNPETYQLFDAVEKHYKIRIEYTFPD
Ulvaintes DEVAIAFSGAEDVALIEYAHLTGKYRVFSLDTGRLNPETYQLFDAVEKHYKIRIEYTFPD
Galdieria EEVAIAFSGAEDVVLLEYAKRSGPFRVFALDTGRLHPETYRFYEKVSEYFKISIEYQFPN
Gloeobact KLVLASAFGPESIILLDMLVKVWRPQAFFLETGFHFPETLALKDRVLARFPLQLEVVGPL
Mycobacte TCNYVVASNMADAVLVDLAAKVRGVPVIFLDTGYHFVETIGTRDAIESVYDVRVLNVTPE
Neisseria DARFASSLAAEDMVITDLIAGENNIGIFTLDTGLLHAETLNLLDRIERVYPMQIKRFQPI
Pyrobacul YPNIALAFSGQAEDVVVLDIMHKKIRVFMLDTGRLPEEIYELVDKVREHYGVEIEIYYPD
Rhodobac1 RVAMVSSFGAESVVLLHMVSLIAATPVLFVDTMMLFPETLAYQQEVASKLGSEIRTIRAT
Rhodobac3 HVALVSSFGTESIVLLDMVSRVDTAPVLFLETGMLFAETLDYQKDVALILGTNVQIVRPA
Rhodospir RTALVSSFGTEAAALLHMVAAIEATPVLFVDTGRLFGETLRYRDRLVERLGTDVRSLKPE
Roseovar1 QLALVSSFGAESVVLLHMVSVIDTTPVIFLDTELLFAETLVYQQELSERLGKDLRIIRAD
Streptomy RFCVTSSMEDAVVAHLASRALPG-VDVVFLDTGYHFPETIGTRDAVEAVMDVNVITLTPR
Sulfolobu KIALACSLQAEDLVILDMLSKVTKPRVFIIDTGRLHQESYDLIEEIVKKYNIDLRIYFPD
Volvoxxxx SDIAIAFSGAEDVALIEYAHLTGPYRVFSLDTGRLNPETYRLFDAVEKRYKIRIEYTFPE
Synechoc1 GLVLACSFGPEDLVLIDLLTAIRQVRAFFLDTDFHFPETLQLQQQVLARYPHLQLEIFKP
Thermosyn GLVQTSAFNVDDMVITDLLYRDLPVPVLFLDTLHHFAETLAFVQQAKEKYSLDLRTYKIP
1Methanoc KPVMVAFSGGKDSLVTLILTLKADIDVVFIDTGLEFEETLKNVEDVERHYGIKIIRLRGE
2Methanoc YAINTSFSGGKDSSVSTLLANKVDLEVIFIDTGLEFKDTIDFVKKFAKKYDLNLVVLKGK
2Physcomi KPAFPCALIAGDVVILDLLHRIGKVKIIFIDTFHLFPETYKFLSEVEERYGKAHVFHAAD
2S.moelle RPAFPCALIAGDVVMLDLLHKIGAVKVIFIDTFHLFPETYTFLKSLEDKYDKARVFHAAD
Bigelowie HPVFPCAMIAGDMVILDLLNRLGKVQVMFVDTFHLFDETITFMKSTEKRYGQGNWFQAAD
Selaginel NPTFPCALILGDVVLLDLLHRVGAVKVVFIDTFHLFPETYDFLKTVEERYKKAHVFHAAG
2Aspergil HLYQTTAFGLTGLVIMDMLSKLSMVNLIFLDTLHHFPETLKLVDNVRKRYPQHIHVYKPQ
Cryptococ GLYQTTAFGLTGTAAVDMISKISLVPLIFLDTLHHFPETLALAQTMADTYLAPLHIYTPP
Heterocap NVVFATAWLATDNVFVALMKEHFGMNLVAIDTLHLFPETLTCAKLVEEKYGPALWKMPAD
karlodini RVVFATAWLSTDNVFVALMHKHFGMNLVAIDTCHLFPETLEVAKLVEGKYGPAMWKSPEG
NostocPCC GLVQTSAFNVDDLVITHILYSELPVPVIFLDTLFHFQQTLELVAKAKEIYNLDLQTYKTP
Phaeodact NAVFPNAMIAGDVVITHLLSRLGKAKIMVVDTFHLFPETMEFLEKLEEHYNDVFCADKIP
phytopsoj RTVLSSSFGIQSAVMLHLTRSVSSITVVWVDTGYLPKETYQFAARLTKALDLDVRVYQSP
Prochloro NFTLTTSFGIQSCVLLNMLSQIKKIKVIWVDTGYLPTETYQYAELLTEKLHLNLKIVQSE
Rhizopuso NLYQTTAFGLTGLATLDMINKISKVPLIFLDTLYHFKETLDLASRCQETYHVPLKVYKPM
1Thalassi SKDQTTHLRNQREAPMVQVTSFGDVPVVTLDTLHLFKESYEFYDTVQQSSKRRDDDGDET
2Thalassi NAVFPNALIAGDSVITHLLHRMGQAKVMVVDTFHLFPETMEFLREIEDFYGEIFCAEGVP
Emiliania KPVFPNAMIVGDCVITHLLHKIDKVKIMVVDTFHLLDDTMPFLGKVEDKYGEVFGPAGLE
rhodomona NVVFPNACIAGDCVITHLLDRLDKVKIMVVDTFHLFDETMPFVADLEKHYGAEVFQAEGC
Saccharom HLFQTTAFGLTGLVTIDMLSKLSMPELLFIDTLHHFPQTLTLKNEIEKKYYQTIHVYKPD
Schizosac SLFQTSALGLSGLVIMDMLSKMDNVPLIFINTLHHFPETLDLLEKVKTKYPVPVHVYRCA
Synechoc2 GLVLSTSFGIQSAVMLHLATQVQDIPVIWIDTGYLPTETYRFAAELTERLKLNLKVYQSE
Synechoc4 GLVMSTSFGIQAAVMLHLVTSIVNIPVIWIDTGYLPLETYQFADQLTGRLQLNLKVYQSP
Ustilagom SLYQTTAFGITGCITVDMISRISLVPLIFVDTLYHFPQTLDLAHKAAKHYNAPMHIYYPP
Monosigab NVVQFTSFGVSGMVITDIMTRLGLTPIVFVDTLYHFDETLDLKATVEKVYNRQVLAYGPQ
Escherich EYVLSSSFGIQAAVSLHLVNQIRDIPVILTDTGYLFPETYRFIDELTDKLKLNLKVYRAT
Salmonell EYVLSSSFGIQAAVSLHLVNQIRDIPVILTDTGYLFPETYQFIDELTDKLKLNLKVYRAG

VEVQGVRSKGLSFYEDGQECCRVRKVRPLRRALKGLKAWITGQRKDQSPTRSEIPVVQLV
VEVQAVRNKGLSFYEDGQECCRVRKVRPLRRALKGLKAWITGQRKDQSPTRSEIPIVQLV
VEVQAVRNKGLSFYEDGQECCRIRKVRPLRRALKGLRAWITGQRKDQSPTRSEIPVVQLV
AEVEETRTKGLSFYEDGQECCRVRKVRPLRRALKGLKAWITGQRKDQSPTRANVPVVQLV
GEVEKTKDKGMSFYQDGEECCNIRRIRPLSKKLQGLRSWITGQRRDQLPSRGKLPVVQLL
AEVEQVRKKGMSFYEDGKECCGVRKVRPLKRQLGTLKAWITGVRKDQSETRVALPVVQLI
QEVMDVRAKGLSFYEDGTECCRIRKVKPLRKQLKVYKAWITGQRKDQSPTRTEVPVVQLI
EAVKAVNEKGMSFYEDGKECCGVRKVKPLRAKLATLTAWVTGQRKDQSPTRNAVPACQLV
DAVKAVNEKGMSFYEDGKDCCGVRKVQPLRAKLATLDAWMTGQRKDQSPTRNAVPASQLM
GEVQAVRAKGLSFYEDGQECCRARKVRPLRRALRGLRAWITGQRKDQSPTRAAIPVVQLV
QETMEVRTKGMSFYEDGQECCRVRKVKPLRRQLKTLKAWITGQREDQSPTRMAVPVVELI
KEVIDVRAKGMSFYEDGQECCRVRKVRPLRKQLKTLKAWITGQRKDQSPTRSEVPVVQLI
DDIDAAAKYGLGFYESVHACCHVRKLIPLGKALEGAAFWITGLRRGQSGNRAATPFAELI
QETMEVRSKGMSFYEDGQECCRVRKVKPLRRQLKTLKAWITGQRKDQSPTRMAVPVVELI
VEVQAVRSKGLSFYEDGQECCSIRKVKPLKRALRGLRAWITGQRRDQSPTRATVPIAQLV
AEVQAVEEKGLSFYQDGKECCGVRKVRPLRRKLNTLDAWITGQRKDQSPTRNHIPVIELI
TEVEKVRNKGLSFYTDGQECCGVRKVQPLRKQLATLRAWITGQRRDQSPTRAAIPVAQLV
AATEQVNFHGIGFYRSVKSCCAVRKLEPLKRALAGRSAWITGLRRQQSPTRQDLADRELV
KRTEQDSIYGLNLYRSNAACCRMRKVEPLAASLSPYAGWITGLRRADGPTRAQAPALSRL
TPEEQAAQYGPLYRSNPDLCCNIRKVEPLNRALAGCTTWITGMRREQSPTRADIGKVQRL
QETMDVREKGLSFYEDGQECCRVRKVRPLRRQLKTLQAWITGQRKDQSPTRMEVPAVQLV
QETMDVREKGLSFYEDGQECCRVRKVRPLRRQLKTLQAWITGQRKDQSPTRMEVPAVQLV
EEVEAVREKGLSFYKDGGECCGIRKVKPLKKKLSSLRAWMTGQRKDQSPTRSFVPTIQLV
MSVAQNAIYGELHDRNPDHCCAIRKVEPLNRALAPYKAWIAGMRREQSPTRGQIGVVQMV
TVAEQDELLGKDLFARNHECCRLRKVVPLGKTLRGYSAWVTGLRRVDAPTRANAPLVSLV
EDALHVESKGRAFYDSVRECCRIRKTEPLDRAIAGADAWLTGQRREQSATRTELPFAEID
KEIEEVKRYGIPFYRDVHLCCKIRKVNPLLRALSGLDAWITGLRRDQFPTRATTRKIQIL
KAALADDPDGTLYQFNTDACCNLRKTVPLETALAGFDAWITGRKRYQGATRAEIDFFERM
EDLAAKDPFNRLHIGNTDACCDIRKVLPLERALTPFDGWITGRKRAHGGQRAQLDLAERL
PRIAAEDQDLMLFSRDADRCCYLRKVLPLRKALEGFDCWINGRKGHHGGGRAQMPVAELV
PDEVQATDPEQLHRRDTDACCTLRKTRPLARALDGFDGWITGRKRYQGGARATLDFFERM
TVAEQDAEYGPKLHDRDDLCCALRKVKPLEEGLAGYRAWATGLRRDESETRANTPVVGKV
KEVEDVNKYGILFYKSVKACCEVRKVRPLKRALDGMEAWITGLRREQNFTRGRIRKIEII
AQEVMDLVRAKLFSFYENECCRIRKVKPLRKQLKTLRAWITGQRKDQSPTRTEVPVVQLI
LTPEEAAQYEPLYRTNPDLCCSLRKVEPLNRALANCTTWITGMRREQSPTRADIGKVQRL
DSREAAARYGDLWETNVEQFHHLTKIEPLQRGLAETVAWITGRRRDQALTRANMPYVERL
NFWEKVKEYGIPARDYR-WCSEICKLEPLKKFIEEDVLSFVGIRKYESFNRATKKRIHQI
NFWEYLEKEGIPTKDYR-WCNSVCKLEPLKEYLKKRVYTIDGSRRYESFTREKLTYERQI
NNKEADAKFGSLFITDIEEYDRICKVEPFSRALKTVDAMINGRRRDHGAERAHLEVFEMV
TTKEELAKHGSLYIRNIDEYDKICKVEPFNRALSSVDAMINGRRRDHGAERAHLEVAQMV
ADKAEDQKHGALWKVNIEEYDRICKVEPFQRGLKTCDCMVNGRRRDHGFERAFIDVYEMA
KNREEVAKHGSLYIRDVDEYDKICKVEPFNRALATVDAMINGRRRDHGAERAHLEVVQMV
ETEEEAKKHGELWEKDDQLYDWIAKVEPAQRAYREVHAVLTGRRRSQGGKRGDLDIIELI
STAEEAVKYGELWETDEGAYDYLVKVEPAARAYKEVRAVITGRRRSQGADRADLKVLELL
TTRDEEQKYGDVEEMDSADFDFVSKVEPFQRALTEKEILITGRRMDQAAQRISLDIWEKM
TTLDENQVYGDCESMDSADFDFVSKVEPFQRALTEKDILITGRRMDQAAQRIELTIWEKR
DTREATAKYGELWDKDITQFHHVTKIEPLQRGLDETVAWITGRRRDQAVTRANMPVFERL
GDKDADKRYGALWKEDIDEYDRVCKVEPFQRGLKTTDCMINGRTRWQGFERAWIDLFELA
ITPAREALYGKLYELETRQYGFMRKVEPMQRALKEAAALLVGVRADQTQHRQHMKHVNRL
MSPAREALEGQLWKNNSEKYHLIRKVTPLEKALEDVKCWASGVRGGQTKHRGTMTLLDRL
STAAQEQEYGSLWETDEDAYDYLVKVEPARRAYEEVQSVITGRRRSQKGDRETIPILELI
QTRQEDEIYGALWKTEPEQYVQLTKQEPLEKLTNSVKMWITGRRRSQGGERTNLKVLETW
GDKAADKKYGALWKEDIEQYDKVCKVEPFQRGLKTTDCMINGRTRWQGFERAWIDQFELA
RNLSPDKKYGALWKEDIEQYDKVCKVEPFQRGLKTADIMINGRRRDHGAERAYIDIAELA
KDKAEDKKFGALWKIDIEQYDKVCKVEPFQRGLKTTEVMINGRRRDHGAERAYIDLFELA
ESEADASKYGDLWEKDDDKYDYLAKVEPAHRAYKEISAVFTGRRKSQGSARSQLSIIEIL
ANEKEAQKFGELWETDESRYDFLVKVEPASRAYSDVLAVFTGRRRSQGGERGSLPIVQVL
ISPAREALYGRLWESESNRYDQMRKVEPMNRALQEATAWLSGVRRQQTAHRQSMEIVERY
LSPAREALYGKLWQQKDNRYDQIRKVEPMQRALKEAIAWLTGLRRDQTRHRQNLKPVDQY
NTVREEEKWGPLWEKDEDTYDYLVKVEPARRSYEEVRAVFTGRRRSQGADRASLKAVELV
SDRSTEEYYGQLWSKDSEFYHYLTKVEPTGRALTEVDVWITGRRRSQGSSRASLAVLERI
ESAAWEARYGKLWEQGVEKYNDINKVEPMNRALKEAQTWFAGLRREQSGSRANLPVLAVF
ESPAWEARYGKLWEQGVEKYNEINKVEPMNRALKEAQTWFAGLRREQSGSRAHLPVLAVF

KWNPVANVEGNDVWNFLRTMDVPVNTLHAAGYISIGCEPCTKAVLPGQHEREGRWDAKAK
KWNPLANVEGADVWNFLRTMDVPVNALHAQGYVSIGCEPCTRPVLPGQHEREGRWDAKAK
KWNPVANVEGNDVWNFLRTMDVPVNTLHAAGYVSIGCEPCTRAVLPGQHEREGRWDAKAK
KWNPLSNVSGTAVWSFLRTMDVPVNALHFKGYVSIGCEPCTRAVLPGQHEREGRWDAKAK
KWNPLASMSHNEIWRFLTNMNVPINELHTKGFASIGCEPCTRSILPWQHEREGRWETNSK
KWNPLSNQTSSDVWKTITDSGVPFNSLHQDGFISIGCQPCTRPVLPTQHERLGRWDASKK
KYNPLSNMTSAEVWNFLRVMKVPTNKLHNCGYISIGCEPCTRPVLPNQAEREGRWDAAAK
KFNPLTDATSQEVWDFLRVMGTPVNALHERGYVSIGCAPCTRAVLPGQQEREGRWDASDK
KYNPLTDMTSTEVWDFLRVMGTPVNALHERGYVSIGCAPCTRAVLPGQQEREGRWDAASK
KWNPVANVDGKDVWTFLRAMDVPVNALHAQGYVSIGCEPCTRPVLPGQHEREGRWDAKAK
KYNPLSNMSSAEVWSFLRVMGVPTNKLHACGYVSIGCEPCTRPVLPNQHEREGRWDATAK
KYNPLTDMSSTEVWNFLRVMGVPTNKLHECGYVSIGCEPCTKAVLPNQHEREGRWDATQK
KINALADWDIEQIRAYVAEENIPVNPLHQRGYPSIGCEPCTRAIKPGEPERAGRWNDEKR
KYNPLSNMSSAEVWNFLRVMGVPTNKLHACGYISIGCEPCTRPVLPNQHEREGRWDSTAK
KWNPGANVTGDVVWKFLRTMEVPVNALHHKGYVSIGCEPCTRPVLPGQHEREGRWDSKAK
KFNPLANWSSTRVWEYIRAFNVPYNKLHERGFISIGCEPCTRPVLPSQHEREGRWESTMK
KFNPLANMSSKQVWDTIRILEVPYNELHERGYISIGCEPCTRAVLPGQHEREGRWDQTKK
KFSPLLEWTEAEVWQYLKENQVPYNALHDRHYPSIGCAPCTRAISVGEDVRAGRWNPETK
KISPIITWSLEETNEFIADNNLIDHPLTHQGYPSIGCETCTLPVAEGQDPRAGRWGNAKT
KLNPLADWTNGQVWKYILDHGIPYNPLHDRHYPSIGCLHCTAPVEPGADPRSGRWGTSKT
KYNPLTNMTSAEVWNFLRIMNVPSNKLHECGYVSIGCEPCTRPVLPNQQEREGRWDSAAK
KYNPLTNMTSAEVWNFLRIMNVPSNKLHECGYVSIGCEPCTRPVLPNQQEREGRWDSAAK
KLNPLANRSSEQVWSMIRALELPYNELHERGFISIGCEPCTRPVLPNQHERKGRWEAIQK
KFNPLATWTHKQVWAYIVERDLPYNPLHDEGFPSIGCSPCTAPVADGADPRSGRWGKAKT
KVNPLAAWTDQDVQEYIADNDVLVNPLVREGYPSIGCAPCTAKPAEGADPRSGRWGLAKT
KYNPIFDWSEHDVWAYILANNVPYNDLYRQGFPSIGCDPCTRPVKAGEDIRAGRWDKNSK
KISPICDWTWDEVWQYIKKYNLPYCKLYDRGYTSIGCEPCTRPTFVGEELRKGRWKNAPK
KINPLAHWGREDLEEYMVQNRLPRHPLVAKGYPSIGCAPCTSPVKPGEDPRAGRWGSQKT
KFNPLAYWSGQELRDYMKAHGLPNHPLTAKGFQSVGCAPCTSATKPGEDPRAGRWGSDKE
KITPLARWGADDVDAYYETHDLPRHPLWEDGFPSVGCLPCTVRASAGF--RAGRWGAQKT
KVNPLAHWRPEDVRTYMEENRLPKHPLVARGYPSIGCMPCTSPVTDDTDPRAGRWGQDKT
KISPIAKWSQEDVQTYVTEHGVLTNPLLTDGYASVGCAPCTRRVLEGEDARAGRWGRSKT
KLNPLADWTWEQVWEYINKNNVPYNKLYDKGYKSIGCVPCTRPVKPWEHPRAGRWQNSDK
KYNPLSNITSAEVWNFLRVMDVPVNSLHSCGYISIGCEPCTRPVLPNQAEREGRWDAAAK
KLNPLADWTNGQVWKYILDHGIPYNPLHDRNYPSIGCIHCTAPVEPGADPRSGRWGTAKT
KINPLAAWTRKQTWAYVMEHGVIYNPLHDRGYASIGDEPLTTPIAEGEDERAGRWGMGKT
NALPIFHWSSLHVWIYLLREKAPYNKLYEKGFDRIGCFMCPAMEMGIKREFPKLWGEGWI
NIFPILDWRGTDVWSWIYLNDVIYNELYDKGFERIGCYMCPAALNALYPELFNKWDEDEI
KVQPLAYWEFRDCWDYLTKYSLPYHPLHDQGFPSIGDVQSTIPVPRYAGERSGRFGSAKT
NVQPLAYWEFRDCWSYLKKNSVPYHPLHDKGYPSIGDVQSTLPVPKYGGERSGRFGSLKT
KINPLAYWTFEDCWDYIKKYDIPYHPLHDKGYPSIGDAKDTVPVDRYAGERSGRFGSTKT
SVQPLAYWEFRDCWNYLTKNNIPYHPLHDKGYPSVGDIQSTLPVPKYGAERSGRFGSLKT
KINPLANWTFDQVKQYVKENDIPYNELLDKGYKSVGDYHSTSPVKENEDERSGRWGQAKT
KINPLIGWSFKEVKEYIDKEGVPYNPLLDKGYRSIGDVHSTAPPDPDAAERSGRWGKAKT
TLNPMAEFSWKDITDYVDAHDVPVNDGHSYAYRATEPIEATKRHLQHESERAGRFRQAKT
TLNPMADWSLSDILEYADKNGVPVNKGHNWVFRCDKEIEATKRHLPSESERAGRFRQNKT
KVNPLAAWTRQDSWDYVAEHKVIYNPLHDQGYPSIGDEPITTKVGEGEDERAGRWGSNKT
KCNPIAYWTLEDTFDYIAKYDVPYHPLHEKGYPSIGDAKDTIPVPEYAKERVGRFGKTKT
KICPILNWSKHEVDQYMAVNQLEYHPLKAQGYESVGDAHSSRPVTEKGNDRAGRFNGKQQ
SLRPILEWSPKDIFYYMEKNNLPHHPLFDQGYSTVGDWHSSAPDGPQSMGRDTRFGGLKQ
KLNPLAYWDFQQVWTYIRANEVPYNALVDQGYRSIGDWHSTKAPLEGDNERSGRWGKQKT
KLNPLAYLSYSQVWEHIRHYNLPYNSLYDKGYTSLGDEMTTDLPT-GSDERSGRFGMNRT
KCNPIAYWTLEDTFDYIAKYEVPHHPLHAKGYPSIGDAKDTIPIPEYASERKGRFGSTKT
KLNPLAYWTLEDCFDYAAANGVPLHPSVERGYPSQGDAKDTVPVPDYGCERRGRFGSKKT
KVNPLAYWTFEDCFDYITKYKIPIHPLHADGYPSIGDKKDTVKVPEYAAERKGRFGSVKT
KINPLINWTFEQVKQYIDANNVPYNELLDLGYRSIGDYHSTQPVKEGEDERAGRWGKAKT
KINPLANWSFTEVHNYIITNNVPYNELLNKGYRSVGDWHSTQPVREGEDERAGRWGREKT
AIRPILGWHSRDVYQYLTAHDLPYHPLFDQGYVTVGDWHSSRPLQADSDERTTRFRGLKQ
KVLPILDWNSKMVYEYLTAHDLPYHPFFDQGYVSVGDWHSSRPLMADEDERDTRFHGLKQ
KVNALMNWSFGQVDAYAKANAVPYNELLDLGYKSIGDWHSTALPGTDAGERAGRWKAGKT
KINPMAHVDWASTWKYVKSAGVPYNKLVDQGYKSIGDVHSTRPVGHDAPERSGRWGEFRT
KVLPIIDWDNRTIYQYLQKHGLKYHPLWDEGYLSVGDTHTTRKWEPGMAEEETRFFGLKR
KVLPIIDWDNRTVYQYLQKHGLKYHPLWDQGYLSVGDTHTTRKWEPGMAEEETRFFGLKR

ECGLHK
ECGLHK
ECGLHK
ECGLHK
ELGINK
ECGLHA
ECGLHS
ECGLHS
ECGLHS
ECGLHK
ECGLHS
ECGLHS
ECGLHV
ECGLHS
ECGLHK
ECGLHA
ECGLHA
ECGLHA
ECGLHS
ECGLHT
ECGLHS
ECGLHS
ECGLHK
ECGLHA
ECGLHA
ECGLHK
ECGIHC
ECGIHF
ECGIHF
ECGIHL
ECGIHF
ECGLHG
ECGLHY
ECGLHS
ECGLHT
ECGIHI
KKGLWR
LRGFWR
ECGIHV
ECGIHT
ECGIHV
ECGIHS
ECGIHN
ECGLHS
ECGIHT
ECGIHT
ECGIHI
ECGIHV
ECGLHL
ECGIHI
ECGLHK
ECGLHS
ECGIHV
ECGIHV
ECGIHV
ECGIHE
ECGLHS
ECGLHL
ECGLHL
ECGLHK
ECGMHT
ECGLHE
ECGLHE

(C)SiR and NiR
62 387
1A.thalia PNVNESAVQLIKFHGSYQFMLRTKNPSGKVPNQLYLTMDDLADEFGIGTLRLTTRQTFQL
1Agrobact GELAEDAFKPLRLMNGVYYMLRVAIPYGTLNSQQMRMLAHIARKYDRGYGHFTTRQNIQY
1Aspergil GAISASDQQLTKFHGTYMFMIRCRLPGGVATPLQWIQMDEISSAYGNETMKLTTRQTFQF
1Cyanidio IFVSGDAGQILKFHGTYQFMLRLKMPAGELPASFYRVLDDLSEQYGNSTLRATTRSTFQI
1Escheric GGFKGDNFLLIRFHGMYQMLLRCRLPGGVITTKQWQAIDKFAGENIYGSIRLTNRQTFQF
1Ostreoco SSISEDAAQLYKFHGGYQFMMRTKQPGGKVPNKLYLTMDDLAMTHGNGTLRLTTRQTYQL
2Ostreoco SNISEDAAQLYKFHGGYQFMMRTKQPAGKVPNKLYLTMDDLANTHGNGTLRLTTRQTYQL
1Physcomi PNVSEDAVQLIKFHGSYQFMLRTKNPSGIVPNRLYLVMDELADKYGIGTLRLTTRQTFQL
2Physcomi PNLNEESVQLIKFHGSYQFMLRTKNPSGIVPNRLYLVMDELADKYGIGTLRLTTRQTFQL
3Physcomi PNVNEDAVQLIKFHGSYQFMLRTKNPSGIVPNRLYLVMDELADKYGIGTLRLTTRQTFQL
Selaginel -------------------MLRTKQPAGIVTNQLYKVMDDLADEFGSGTLRLTTRQTFQL
1Porphyra ----------MKFHGSYQFMLRLKMPAGEFPAAMYRELDDLSTELGNTTLRATTRCTFQM
1Thalassi IGISKDAYQILKYHGSYQFMLRLKQPAGELPPDLYRLLDDLSSKHGQGDLRATTRQCFQI
2Bacillus AGIPDDDNRLMKHHGSYLFMLRVRMPGGVSTPEQWLVMDDLSQKYGNGTLKLTTRETFQM
2Chlamydo TFITEDSVQLMKFHGSYQFMMRTRQPAGVVPNRLYLVMDDLADQYGNGTLRLTTRQAYQL
3Chlamydo TFITEDSVQLMKFHGSYQFLMRTRQPAGVVPNRLYLVMDDLADQFGNGTLRLTTRQAYQL
2Cyanidio IFISDDCIGLIKFHGGYLFMLRLKMPAGECPPSLYTTLDDISETYGNKTLRLTTRSSFQI
2Gloeobac THFAEESVQLLKFHGIYQFMVRTKNPGGYAPAAFYLAMDRLADALGSGTLRVTTRQGLQL
2Nostocsp THFTEDAVQILKFHGSYQFMLRTKNPGGLVPPQLYLALDKLADEYGNHTLRATTRQGFQM
2Oryzasat PNINDSAVQLIKFHGSYQFMLRTKNPCGKVPNQLYLAMDTLADEFGIGTLRLTTRQTFQL
3Emillian ISVSKDSIHILKHHGSYMFMLRLKVPCGEVPGELYRELDELSNKYGQGDLRATTRQAFQL
3Synechoc THFSEAAVQVLKFHGVYQMMLRTRIPGGHVPPQFYLTLDRLADEYGNGTLRATTRQTLQL
5Synechoc NYFTDDAVQILKFHGSYQFMLRTRNPGGLIPAQLYTALDDLSKTHGNQTLRVTTRQGLQI
Burkholde GELSEDEFRPLRLQNGLYYMHRIAIPYGNLRSVQLRMLARIAREHDRGYGHFSTRSNIQY
ELL2401an PEFSRNSAELLKFHGIYQLMIRARMPGGRLNCAQYKAFDEAAQKFGHGSLRLTSRQTIQF
Neurospor LAISPDDCQLTKFHGTYMFMIRCRLPGGVSTAKQWVQMDDIANELGNETMKLTTRQTFQF
phytoptho KALAADDTQLTKFHGIYQFMIRVRVPGGVSTAEQYLMIDQLADSHANGNIKLSTRQAYQL
Prochloro DHFSNDAVQLLKFHGSYQMMLRLRSPGGRIPPALFLALDDLSNRLGNGSLRATTRQAFQI
Pseudomon GELTGEEFRPLRLQNGLYPMLRIAVPYGLLSSRQLRKLAQIARDYDKGYAHISTRQNVQF
Rhizopuso GAISEINGKLLKFHGSYGFMIRVRMPGGTATPAQWLAMDELADTYANGAIKCTTRQAFQL
Rhodobact GSLTEDEFKPLRLMNGLYYMLRVAIPYGTLDSRKMRQLAMIAERWDKGYGHFTTRQNIQF
Saccharom GGVTHANEQLMKFHGIYTFMARARLPGGKTTPQQWLALDHLSDTSGNGTLKLTTRATFQI
Monosigab AAMLPEDTKLTKFHGIYQFMVRVGIPGGVCTPEQYLLMDSLSESHANSTLKLTTRQAFQL
Schizosac GALAESDCQLTKFHGIYMFMIRARMPAGVCTPEQWIAMDDISTKWGNHTLKITTRQTFQW
Sinorhizo GELAEDAFKPLRLMNGVYYMLRVAIPYGTLSSRQMRMLAHIARKYDRGYGHFTTRQNIQY
sojaephyt KALDADDTQLTKFHGIYQFMIRVRVPGGVSTAEQYLMIDQLADSHANGNIKLSTRQAYQL
Thermusth GEEDPEDFRVFRLKNGIYHMIRIKLPVGRITPEGLRVLADVAERYENRLAHVTTRQAVQL
Ustilagom GAIPETDGQLTKFHGTYMFMIRARIPGGVVTPAQWVQLDDVAEKYGNQTIKITTRQTIQY
Vibriocho GGFTADNFQLIRFHGMYQVMLRARMPGGIITPHQWLAIDKFATEHLYGSIRLTTRQTFQF
X372Anaba THFTEDAVQILKFHGSYQFMLRTKNPGGLVPPQLYLALDKLADEYGNHTLRATTRQGFQM
Yersiniap GGFSGDNFLLIRFHGMYQMMLRCRLPGGIITPQQWLGIDKFAADNLYGSIRITNRQTFQF
ZeamaysSi PNINESAVQLIKFHGSYQFMLRTKNPCGKVPNQLYLAMDTLADEFGIGTLRLTTRQTFQL
1Bigelowi DLDIDDADVRLKWAGLFHFMMRLKVPNGLLTSDHMRFFADTVGIYDVGVIDITTRQNIQL
1Emiliani DVEKMDMNTRLKWVGLVHFMMRLRLPNGVTNADSFRFYADSVEPHDLGVIDITTRQNIQL
1Glycinem KHTKDDIDVRLKWLGLFHFMMRLKLPNGVTTSAQTRYLASVIRKYKDGCADVTTRQNWQI
1Oryzasat KLSKEDIDVRLKWLGLFHFMMRLKLPNGVTTSEQTRYLASVIEAYKEGCADVTTRQNWQI
1Selagine KESKEDVDARLKWLGLFHFMMRLKLPNGSSTSSQVRYLASVIEKYEKGCADVTTRQNWQI
1Streptom SIDPGDLRGRMRWWGLYTFMLRVRIDGGALTTAQLRVVGEISQEFARGTADITDRQNVQY
2A.thalia KSSKDDIDVRLKWLGLFHFMMRLKLPNGVTTSAQTRYLASVIRKYEDGCADVTTRQNWQI
3Ostreoco LNDPDETDQRPKWAGLFHYMMRLKLPNGLINSTQMRYLASVIENYEDGCADITTRQNIQL
4Ostreoco LNDPDETDQRPKWAGLFHYMMRLKLPNGLINSTQMRYLASVIKKYEDGCCDITTRQNIQL
4Physcomi KPGKDDIDVRLKWLGLFHFMMRFKLPNGITNSTQTRFLAETISKYKEGCADLTTRQNWQI
5Physcomi KAGKDDIDVRLKWLGLFHFMMRFKLPNGITNSSQTRFLAETISKYEYGCADLTTRQNWQI
2Porphyra DLDVDDMDMRLKWAGLFHFMMRLKVPNGILNSSQLRFLADCISPYADGCADITTRMNIQL
2Thalassi EVEAADMNTRLKFVGMLHFMMRLKVPNGIVNADQMRFYADCVEKYEKGVVDITTRQNIQL
3Nostocsp AMDATDRDHRLKWVGVFFFMMRMRMPNGILTSDQMRVLAEVVQRYDDGNADITTRQNIQL
5Chlamydo DLNLDDVDIRLKWAGLFHFMMRLKVPNGELTAAQLRFLASSIAPYADGCADITTRANIQL
Corynebac SIAPDDIAPRFKWLGIYTFMMRVRFDGGLASPERLRAVGEISRDYARSTADFTDRQNIQL
Deinococc QIDPEKID-LLKWAGVYPLMMRVKVPTAELHTDALRVVAGISEDFGRGLLDVTDRQAFQF
Haloarcul EDEHDAWFERFKWWGLYHFMMRIGTPNGVIKPGQLEVIGEVAKEYGEAYCDWTTRQSIQL
Mycobacte SIDKTDLRGRFRWWGLYTFMMRVRCDGGALSAAALRTLGQISTEFARDTADISDRQNVQY
Trichodes AIDKTDRNHRLKWLGVFFFMLRMRMPNGMLSSQQMRVLAGIVQRYDDGNADITTRQNLQL

HGVLKQNLKTVMSSIIKNMGSTLGACGDLNRNVLAPAAPKDYLFAQETADNIAALLSPQG
NWPRLSDTPDILSELASVEMHALQTSGNCIRNVTADHFADEVADPRPYAEILRQWSSVHE
HGVIKRNLRSAMRAINKALMTTIAACGDVNRNVMCSSLPYFHRETHAVAKKISDHLLPAG
HGVLKGNLKHVMATIMNAGGSTAGACGDINRNVITTPAPPPYQHVRFIAKMLAEVFAPQG
HGILKKNVKPVHQMLHSVGLDALATANDMNRNVLCTSNPQLHAEAYEWAKKISEHLLPRG
HGILKSDLKETFSTVIRNMGSTLGACGDINRNVTAAPAPEEYHIAQELADDIAALLAPQG
HGILKSDLKETFATVIRNMGSTLGACGDINRNVTASPAPPEYDIAQELAKDIADLLAPQG
HGVLKTDLKTVMSSIIHNLGSTLGACGDVNRNVLAPAAPTEYMHATELSTKIASLLAPQG
HGVLKVDLKTVMSSIIRNLGSTLGACGDVNRNVLAPAAPKEYMNAQELASKLASLLAPQG
HGVLKTDLKTVMSSIIKNLGSTLGACGDVNRNVLAPAAPKEYVHAQELASKLAMLLAPQG
HGVLKHNLKTVMSTIIKNMGSTLGACGDVNRNVLAPAAPKDYLYAVEAADKLAALLAPQG
HGILKKNLKSVFSRILNAGGSTIGACGDLSRNVMCTPAPPEYVAARHLSRMLAELFAPQG
HGILKGDLKTVISSIMNMGSSTVGACGDVSRNVMTTPAPPAYNYAREYSKVFAQLFRPMG
HGILKWNMKKTIQTIHSALLDTIAACGDVNRNVMCASNPEIHSEVYEWSKKLSDDLLPRG
HGVLKKDLKTVFSSVIKNMGSTLAACGDVNRNVMGPSAPPDYVAAQKAANDIADLLTPQG
HGVLKKDLKTVFSSVIKNMGSTLAACGDVNRNVMGPAAPPDYLAAQKAANDIADLLTPQG
HGIHKSNLKTVVQSIVRAGGGLYGASGDCSRNVIAPPAPAAYAQARHVARMVAELFAIQG
HGIRKHNLREAIATISTQLGSTLGACGDINRNVMAPPAPRPYAVAREAAAAIADMLTPHG
HGILKKNLKAAIATIVRNLGSTLGACGDINRNVMAPPAPAEYQYAWEYAQNIADLLSPQG
HGVLKKNLKTVISTVIKNMGSSLGACGDLNRNVLAPAAPKDILFAQETAENIAALLTPQG
HGVLKGNLKTVIATIANVGSNTYGGCGDINRNVMVPAVCPAYVAAQTYAKAIADLFRPMG
HGILKKNLKATVASIIRQMGSTLAACGDVNRNITAPAAPPAYRYAQEYARKLADLLAPKG
HGIVKKDLKMAIATVVNNLGSTLGACGDINRNVMAPAAPPEYGYAWDYANKVADLLSPQG
NWVKLEETPEILAKLASVQMHAIQTSGNCIRNITADQFADEELDPRPWAEILRQWSTFHE
HWIAKEDIKGLMKELDAVLLSCQAACGDIVRNVTCALDVGKPEYKEIQDLAQLLSDRFK-
HGVVKSKLKPAMQAINRALMTTIAACGDVNRNVMCSPLPKYHRAVHACAKRISDHLLPNG
QGILKWNLKPIVQGINRVLMDSLAACGDVNRNVMATVNPETHQEILGIARDISAHLTPKS
HGVRKEDLREVISTIIRSMGSTLAACGDITRNVMAPAAPGGYPAARQLANEIADVLSPTG
NWPELEDVPEILAELATVQMHAIQTSGNCIRNTTTDQFADELVDPRPWCEIIRQWSTFHE
HGILKKNLRSTIRGINHSLLSTLAACGDVNRNIMITPVTEVHEQVQAFGMELMEHLAPKG
NWPKLSDVPDILSALADVEMHAIQTSGNCVRNVTADHFADEIEDPRPVAELLRQWSTDHE
HGVLKKNLKHTLRGMNAVLMDTLAAAGDVNRNVMVSALPKVHQQIADMGKLISDHFLPKG
HGVLKWNLKAAIREINIGLMDTLAACGDVCRNVMASPNPEVHAEVLDFARRLSAHLKPQG
HGVLKKNLRNTIRNIVKVFLTTLGACGDVARNVTCSSTPTIHDQLFAVSKQISNELLPTG
NWPRLSDTPDILQELASVEMHALQTSGNCIRNVTADHFADEVADPRPYAEILRQWSSVHE
QGILKWNLKPIVQGINRVLMDSLAACGDVNRNVMATVNPETHQEILDIARDISAHLSPRG
HHVHRRDVPKVLRAVNAVGLTTREACGHSIRAITCCPYAEEPFDVTPYAEAAYRYFLRHV
HCVIKSNLKAAMQGINKSMLDTIAACGDVNRNVMCSPNPELHEDVYEFSKSISEHLLPRG
HGVLKPNIKLMHQTLNSIGIDSIATAGDVNRNVLCTSNPELHLQAYEWAKKISEHLLPKG
HGILKKNLKAAIATIVKNLGSTLGACGDINRNVMAPPAPAEYQYAWEYAQNIADLLSPQG
HGILKGNVKPAHQLLNELGLDALATANDVNRNVLCTSNPALHQEAYEWAKKISEHLLPRG
HGVLKKNLKTVLSTVIKNMGSTLGACGDLNRNVLAPAAPKDILFAQQTAENIAALLTPQG
RGIELQDMTELIDGLQMRGLSNVQSGMDNVRNLVGSPIAEELVDTRDIAKDIDAMITNDK
RGVQLEQADEIIDGLHARGQTSFHSALDNVRNMVGSPLALEMVDTRPFCEALNDLITLNV
RGVVHPECPEILKGLDEVGLTSLQSPMDNVRNPVGNPLADEIVDTRPYNNLLSQFITANA
RGVTLPDVPAILDGLNAVGLTSLQSGMDNVRNPVGNPLADEIVDTRSYTNLLSSYITSNT
RGVVLSDVPQILKGLEEVGLSSLQSGMDNVRNPVGNPLAHEIVDTRPYTKTLSDFIISNS
HWIRIEDVPEIWNRLEGVGLSTVTACGDTPRVMIASPVADEIIDGTPALEEMKRRVLNNA
RGVVLPDVPEILKGLASVGLTSLQSGMDNVRNPVGNPIAEEIVDTRPYTNLLSQFITAND
RGVELKDAPEILRKLEELGMCSLQSGLDNVRNATGNPLAQEIVDTRPYTLAIQEYVTGGA
RGVELKDAPEILRKLEELGMCSLQSGLDNVRNATGNPLAQEIVDTRPYTLAIQDYVTGGA
RGIMLEDVPSLLKGLESVGLSSLQSGMDNVRNAVGNPLADEIVDTIPICQALNDYIINRE
RGIVLEDVPALLKGLESVGLSSLQSGMDNVRNPVGNPLADEIVDTAPFCKVLSDYIINRQ
RGIVTEDAAAICDGLYDIGLTSFQAGMDSVRNMVGSPIAHEMVDTRALCTELNDMITNFE
RGVKIEDAPDIIDGLHARNQTSFQSALDSVRNMVGNPLAQEMVDTREFCNALNDLVSLDQ
RGIRIEDLPHIFNKFHAVGLTSVQSGMDNIRNITGDPIADELYDTRELVQQIQDMLTNKE
RGVTMEDSETVIKGLWDVGLTSFQSGMDSVRNLTGNPIAHELVDTRPLLRDMEAMLFNNE
HWIRIEDVPAIWEKLETVGLSTMLGCGDVPRVILGSPVSEELIDATPAIDAIRERYLDKE
HWLRIQDIPEILDRLETVGLHTKGACGDTVRAVIASPLAREKIDVRPLAAAMEGTLSGND
HWIKLEDIPEIFEKLEAVGLGTQQACGDSWRNIVGCPVAHEHVDAWPVAEDLHETFKGND
HWIEVENVPEIWRRLDDVGLQTTEACGDCPRVVLGSPLADEVLDPTWAIEEIVRRYIGKD
RGIAIEDIPDIFNRLEKVGLTSVQSGMDNVRNITGSPVATELYDTRELIKQVQDMITDNE

TQFLPRKFKVAVTVPTDNSVDLLTNDIGVVVVFNIYVGGGMGRTHRMESTFARLAEPIDI
FSFLPRKFKIAVTGAERDRAAIQVHDIGLHLKFAVYVGGGQGRTPMIAKKIRDFLPEEDL
PTYLPRKFKITIAIPPHNDTDVYAHDIGLIAIFNVLAGGGMGTTHNNKKTYPQTGRMFQA
ETYLPRKFKMAVTVPGDNSVDIFTNDIGIVVLYNILVGGGMGRTHNKEATFPRLADPLSL
QTYLPRKFKTTVVIPPQNDIDLHANDMNFVAIFNLLVGGGLSIEHGNKKTYARTASEFHT
QLFLPRKFKIGVTVEGDNHIDVLTNDIAIVVVYNVYVGGGMGRSHRNDATFPRAATLLDI
SLFLPRKFKIGVTVEGDNHIDVLTNDIGIVVVYNVYVGGGMGRSHRNDATFPRAATLLDI
IQFLPRKFKIAITVPGDNSVDVLTNDIGIVVVYNLYVGGGMGRTHRNEATFPRLADQLDI
VQFLPRKFKIAVTVPGDNSVDVLTNDIGIVVIYNLYVGGGMGRTHRNEATFPRLADQLDI
VQFLPRKFKIAVTVPGDNSVDVLTNDIGIVVIYNIYVGGGMGRTHRNEQTFPRLADELDI
TQFLPRKFKIAVTVPSDNSVDILTNDIGVVTIYNIYVGGGMGRTHRIETSFPRLAEPLDL
DQYLPRKFKIGVTVAGDNSIDIYTQDIGVVVVYNLTVGGGMGRTHKKETTFARTGDHLDI
TQYLPRKFKIGVTVPGDNSLDIYTNDIGVVVIFNVMVGGGMGRTHNKENTFARAADHMDI
PLYLPRKFKIGIAVPPSNDIDVFSQDLGFIAIFNVAIGGGMGMTHGDTATYPQLAKVIQM
AQFLPRKFKVATTVPGDNSVDLFTQDLGVVVIYNLTVGGGMGRTHRDDETFPRLADPLDL
AQFLPRKFKVATTVPGDNSVDLFTQDLGVVVIYNLTVGGGMGRTHRDDETFPRLADPLDL
KLYLPRKFKVGVTVPGDNSIDIYTHDIGIVVFANILVGGGMGRTHNKEETFARAADPLAL
ETYLPRKFKIAVAVEGDNSVDIYTQDLGVIPVYNLTVGGGLGMTHAKPETFPRQADHLDM
TYYMPRKFKVSVTVPGDNSIDLYSQDLTLVVLFNIFAGGGLGRTHNKEETFARLADPIDV
TQYLPRKFKIAVTVAGDNSVDILTNDIGVVVVFNIYVGGGMGRTHRVETTFPRLADPLDI
RTYLPKKFKMAVTVPGDNSVDLYINDVGAVVIFNIVVGGGMGRTHRKEETFARAADHLDF
PVYLPRKFKTAIAVAGENTVDVYSQDLGLIVLFNIVVGGGMGRTHGKEETQPLLAQKLAV
QQFMPRKFKISVTVPGDNSIDVYTHDISLVVIFNVLAGGGLGRTHNKEETFARAADPIDV
FAWLPRKFKIAVSGSKADRAAVQIHDLGVYLKASILAGGGLGRTPIVGAIIRENLPWQHL
---------------------------------------------------PRHADYLDV
PTYLPRKFKVSIAIPPHNDVDVYAHDIGLIAIFNLLAGGGMGATHNNKKTYPQTGRMLDV
EAYLPRKFKIAIAIPPSNDVDVFANCLGFIAIFNVSVGGGMGMTHNNKKTFPRLADVMQA
TTYLPRKFKCAVTVPGDNSVDLLTNDIGLVVFCNVYVGGGMGRTHNNEQTFARTADPLHV
FAHLPRKFKIAVNGAVSDRAAIEVHDIGLEAVFRVSVGGGLGRTPIVGSFINEFLPWQHL
PTYLPRKFKIVIAVPPNNDVDIFAHDLGFIAIYNVTIGGGMGMTHGNKKTYPRPANVVLA
FQFLPRKFKIAITGSPNDRAVTRAHDIGLRMVFEVIVGGGLGRTPMIGHTVREFLPKADL
PTYLPRKFKFNIAVPPYNDVDVLSIDVGLVAIYNVFVGGGMGTTHNNKKTYPRLGSCLDI
QSYLPRKFKVAIAVPPMNDVDVFAHCLGYIAVWNVSIGGGMGTTHGNVKTYPRLADLMQA
PTYLPRKFKVGVAAPPYNDVDVYTNDVALIAIFNVGIGGGMGTTHNNKKTYPRLATVVKI
FSFLPRKFKIAVTGAERDRAAIQVHDIGLHLKFAVYVGGGQGRTPLIAKKIRDFLPEEDL
EAYLPRKFKIAIAIPPSNDVDIFANCLGFIAIFNVTVGGGMGMTHNNTKTFPRLADVMQA
GQNLPRKFKIAFEGCAADHARTPIHDIG-VVAFRVYVGGGLGAAPMSAELLEAFTPEEDL
PYYLPRKFKIAIAVPPRNDTDCFAHDIGLIAIFNLAVGGGMGVTHSMKATYPRLGNVIQT
SNYLPRKFKTTVVIPPHNDVDVHANDLNFVAIFNVLVGGGLAMTHGDTSTYPRRADDFKT
TYYMPRKFKVSVTVPGDNSIDLYSQDLTLVVLFNIFAGGGLGRTHNKEETFARLADPIDV
ATYLPRKFKTTVVIPPQNDVDLHANDLNFVAVFNVLVGGGLSIAHGDKNTYPRKASEFHT
TQYLPRKFKVAVTAAGDNSVDILTNDIGVVVVFNIYVGGGMGRTHRVETTFPRLADPLDI
LANLPRKFNIAVSGSRDDFAHTSINDIGLRPCFNVIVGGYFSIKRVMESIPMDIWIKADA
WSNMPRKFNVAVSGSRDDFAHTHINDIGFQPCFNIVLGGYMSTKRVAESVDMDLWMPATA
MSNLPRKWNVCVVGSHDLFEHPHINDLAYMPAFNLLVGGFFSAKRCAEAIPLDAWVSADV
ITNLPRKWNVCVIGSHDLYEHPHINDLAYMPAFNLLVGGFISPKRWEEALPLDAWVPGDI
ITNLPRKWNVCVVGSHDLYEHPHINDLAYIPAFNILVGGFFSPKRCAEALPLDAWVPGEV
YSNLPRKFKTAISGSPVQDVVHEINDVAFVGVFDLWVGGGLSTN-PKLGVRLNAWVPIDV
FTNLPRKWNVCVVGTHDLYEHPHINDLAYMPAFNLLVGGFFSPKRCEEAIPLDAWVPADV
IANLGRKWNVCVVGSSDFFEHPDINDLAFIPAFNIIVGGFISSQRAAESISLDAWVPEEV
IANLGRKWNVCVVGSSDFFEHPDINDLAFIPAFNMIVGGFISSQRAAESVSLDAWIPEEL
ITNLPRKWNVCVVGTHDLFEHPHINDLAYVPAFNILVGGFFSSKRCAEAIPMDAWVPTDV
ITNLPRKWNVCVVGTHDLFEHPHINDLAYMPAFNILVGGFFSPKRCAEAIPMDAWVPADV
LTNLPRKFNICVSGSRDDFAHTHINDIGLVPMFNVVVGGMFSIKRNVEAVPMDAWLTQQV
WGNLPRKFNIAVSGTRDDFSHTHINDIGLQACFNVVLGGYMSIKRVAESISGDMWIPAAV
FSNLPRKFNIAIAGGRDNSVHAEINDLAFVPAFNVLVGGFFSAKRCEAAIPLNAWVTPEV
FANLPRKLNICISSTRDDFPHTHINDVGYEAVYNVVVGGYFSIKRNIMSIPLGCSITQQL
FHNLPRKFKTAITGNQRQDVTHEIQDVSFVPSFECFVGGGLSTN-PMLAQPLGSWIPLEV
FEDLPRKFKISITATPELEGIHLINDIGFL-AFDVWVGGGLGAV-PHLAERLGVFIRPEV
YSNLPRKWKVAIAGCDEGCGQGDINDLAFEPAFNVRIGGGLSRKEPRLARDIDVWVPPQA
FADLPRKYKTAIS--GLQDVAHEINDVAFIGVLDLWVGGGLSTN-PMLAQRVGAWVPLEV
FTNLPRKFNIAIAGCRDNSVHAEINDIAFIPAFNVLVGGFFSAKRCEAAIPLNAWVEPQV

LYAVKAIVVTQREHGRRDDRKYSRMKYLISSWGEKFRDVVESYLGWHEQGGTWFCGLHVD
LSYTTAVMRVYNLHGRRDNKYKARIKILVHETGEELARQVEFVEQNVAPHHPDYGMVTIS
HIVCEKIMLVQRDFGDRKNRKHARLKYTIDDMGETFKGKVEDTFGWQKDEGLNHFTFFIE
FDTIKAIVAAQRDHGDRQVRTNARMKYLVHRLGDGFRDLVRDYLGWHEDGGKLFYGLLID
LAVAEAVVTTQRDWGNRTDRKNAKTKYTLERVGETFKAEVEDRIGWVKGIDNWHLTLFIE
LYAVKAIVCTQRDYGRRDDRKQSRLKYLVESWGERFKTVTETYLGWNEQGGKLWYGVHVQ
LYAVKAITCTQRDYGRRDDRKQSRLKYLVESWGERFKTVTETYLGWNEQGGKLWYGVHVQ
LYVVKAIVATQRDYGRRDDRRMSRMKYVVEEWGDKFRTVVESYLGWHEQGGHLFFGVHVE
LYVVKAIVATQRDYGRRDDRRMSRMKYVVEEWGEKFRTVVESYLGWHKQGGLLFYGLHVE
LYVVKAIVATQRDYGRRDDRRMSRMKYVVEEWGHKFKTVVESYLGWHEQGGNVFFGLHVE
LHAVKAIVATQRDYGRRDDRRQARMKYLVHDWGDKFRSVVESYLGWHEQGGKLFFGVHVD
YTACKAIIAAQRDHGNREVRANARMKYLVDKMGDAFRTLVEDWLGWYDQGGKAFLGLFIE
MEVMKAIVAAQRDHGNRDVRANARMKYLVHTLGDKFKRLVEDWMGWWEQGGKLFYGQHID
YDVAEKTITIQRDYGNRSVRKNARFKYTVDRLGENVKEELEDRYGWVEGIDKWHFTLFVE
FHAVKAVVAVQRDYGRRDNRKQARLKYLVHEWGERFRAVTEDYLGWGEQGGKLFYGIYVQ
FHAVKAVVAVQRDYGRRDNRKQARLKYLVHEWGERFRAVTEDYLGWGEQGGKLFYGIYVQ
YDTLKAILAAQRDHGNRAVRTNARMKYLVHRLGDRFRELVKDYLGWREQGGRWFFGLYVQ
LEAVKAVVLVQRDHGDRYNRRHARLKYLIHDRGGWFRAQVEDYLGWQPQGGRYCLGIWIE
YSAVKAIVATQRDYGDRTDRRHARLKYLINDWGDKFRAKVEDFLGWHEQGGNLFLGISID
LYAIKAIVVTQRENGRRDDRRYSRMKYLIDNWGEKFRAEVESYLGWQEQGGKLFYGVHVD
FECLKAIIAVQRDHGNREVRSSARLKYLVHTLGDGFRALVEDWMGWHEQGGKLMLGINVE
YRICQAVLAVQRDHGNRYDRKQARLKYLVRDWGRKFRRVVEDYLGWHEQGGRWFLGLSIE
YDLVKAIVATQRDYGDRHNRRHARMKYLLADWGEKFRKQVEDYLGWHEQGGKLFFGLSVE
LTYCEAVLRVYNRYGRRDNLYKARIKILVKALSAKFAQQVEWVERNVAPHVPGYAAVTLS
IRFAEAMITVVRDYGGRSNRKHARLKYLITDMGSWFVDQVESFLGWNKQEGKWALGVHVL
HLACEKVMLVQRDNGDRKNRKHARLKYTIDDMGDVFKAKVEDTFGWTKDEGLNHFTMFIE
KDVAEKVMILQRDFGDRVNRKHARFKYTVEDHGEWIRAETEDRFGWIKNSGKYHYGMFVE
LDLVQSILALQRDYGDRKTRRHARMKYLLNDHGSWFKQELKDYLGWHQQSGQWFVGLPLL
LGYLDAILRVYNRYGRRDNKYKARIKILVKALTEVFAERVEWRARNTFAHKPGYVAVTLS
VKCSEAVMTTQRDFGDRTNRKHARFKYTIDTYGDFIKNEIEDRYGWTKGVDKWHFCMFIE
LPYVEAILSVYNELGRRDNKFKARIKITVFETGEKITQMIEWADTNLTAHHADYGIVTIS
IPPLEGIVIVQRDHGDRKDRKHARLKYTVDDMGEGFKQKVEDYFGWIKDEGLNHFTAFIE
IKVGEAVMLVQRDYGDRVNRKHARLKYTLEDHGDWYRAKVEDRMGWSQGYGRFCYGMFIE
MEVVKAILIVQRDNGDRENRKHARLKYTVDTLGSTFVEKVEDFEGWHKTENKYWRSIFVE
LSYTTAIMRVYNLHGRRDNKYKARIKILVHETGEELARQVEWVHQNVQPHHPDYGMVTIS
KDVAEKVMVLQRDFGDRVNRKHARFKYTVEDHGEWIRAETEDRFGWIKNSGKYHYGMYVE
LPTMLAIVRLFDRYGNRKVLTQARLKFLVKKWGAAFREAVRWRRTNLFKQQEGFYTVTVR
LDACRIVMLIQRDTGNRANRKQARLKYTIDKHWDNFKAEVEDLYGWTQDYGNYHCTLWLE
LEVAAAVVSTQRDWGNRSNRKNAKTKYTLDRVGEVFKAEVEDRIGWVEGIGKHHLTLFIE
YNAVKAIVATQRDYGDRTDRRHARLKYLINDWGDKFRAKVEDFLGWHEQGGNLFLGISID
LAIAEAVVTTQRDWGNRTDRKNAKTKYTLERVGETFKAEVEDRIGWVKGVKKWHLTLFVE
LYAIKAIVVTQRENGRRDDRKYSRMKYMIDRWGDRFRAEVESYLGWQEQGGKLFYGVHVD
ARFCEAVLLYFRDNGSRGDRQKARLIWLIEDMGEGFRQAISILGVHSQKQGLSWVGINVP
VELTTAILRVFRDEGDRKDRQKGRLMWLVESYGEVAEVDGHYLGVHPQPQGLKRVGIHVP
IPLCKAVLEAYRDLGFRGNRQKTRMMWLIDELGEVFRSEVEYLGVHPQKQGLSYVGIHIP
IPVCKAVLEAYRDLGTRGNRQKTRMMWLIDELGEAFRSEVEYLGVHPQKQGMSYVGLHVP
IPVCQSILETFRDLGFRGNRQKCRMMWLIDELGEGFRSEVELFGVHRQKQGLNFVGLHVP
PDVYEGVISIFRDYGYRRLRNRARLKFLVADWGEKFRQVLEHIGVHRQKDGRYYVGFAPR
LPLCKAVLEAYRDLGTRGNRQKTRMMWLIDELGEGFRTEVEYFGVNPQKQGLSFVGLHVP
VAATHAVLTTFRDYGHRGNRQKCRMMWLIDEMGDNFRLEVAYIGVHEQKQGFSWVAAAVP
VAATHAVLTTFRDYGHRGNRQKCRMMWLIDEMGETFRTEVAYIGVHAQKQGLSWVAAAVP
VPLCKAILETYRDLGTRGNRQKTRMMWLIDEMGEEFRAEVEFFGVNPQKQGLNYVGLHVP
VPLCKAILETYRDLGTRGNRQKTRMMWLIDEMGEEFRAEVEFYGVNPQKQGLNYVGLHIP
TPFCKALLEVFRDQGDRKVRQKTRLMYMIDQWGDGLRDRVAIQGVHAQKQGLSWVGLNVP
VTLSEAILRIFRDESERKDRQKARLMWLVEKYGAEFKAEVILLGVHKQPQGKSRVGILVP
LPLCRAILEVYRDNGLRANRLKSRLMWLIDEWGDKFRAEVEHIGVYKQKQGLNYVGLHIP
MPFTEALLRVFRDHGPRGDRQQTRLMWLVEAVGDKFRQLLSLLGVHRQRQGLNWVGACVP
PEVWAGVAGIFRDYGFRRLRNRARLKFLVAQWGEKFREVLEHIGIHPQKDGKFYLGVKPT
VEVGRAIVGAYRDHGYRVNRKKSRLKYLIKDLGAKFREIVEVLGVNPQKDGLNYVVLTTT
ADVAHGMSSLFRDYGDREDRFNARIKFLMDEWGEKMRSVLQHVGIHEQNDGNYYIGLNVL
PEVWAAVTSVFRDYGYRRLRAKARLKFLIKDWGAKFREVLEHVGVQRLKNGLNAVGVAPI
IALCRAILEVYRDYGLRENRQKSRLMWLIDEWGTKFRSQVEHIGIYKQKQGLNYIGLNIP

SGRMKKTLREVIEKYIDVRITPNQNIVLCDIKTEWKRPITTVLAQAPLNQTAMACPAFPL
LKPTDEQMELVADIADEIRISHEQNIILPHVALADLEPVYRALVGAGLITDIIACPGLDY
NGRMRSGLRELAKLDGEFRLTGNQHLILSNIKDEDLPAVKEIMAKHGLRLSSSACVAFPT
NGRLKKALRQIVDEIPGMIMTPHQNLLLTNIMPEQRQVVEGILAQHQLVRKAMACPALPL
NGRLKTGLLEIAKIHGDFRITANQNLIIAGVPESEKAKIEKIAKESPQRENSMACVSFPT
NGRMKKALRNVIERYLPVRLTANQDLLLTDVDPAWKADIMATLKAAALERLSMACPALPL
NGRMRKALRNVIERYLPVRLTAQQDMLLTDVDPAWKADIMATLQAAALERLSMACPALPL
NGRAKKVLREVIEKYLNVRITPNQNMILCDVRPSWRPRITKALAAVPLNVTAMACPALPL
NGRAKKALREVIEEYLNVRITPNQNMILCDIRPSWRPKIAKRLAAVPLNVTAMACPALPL
NGRAKKALREVIEKFLDVHITPNQNLILCNVRPSWKARITRALANVPLNITAMACPALPL
NGRAKKTLREIIESYLSVRLTPNQNLILCDIRPSWKSRITKTLAQVSLNLTSMACPALPL
NGRLKTALRKIVDDFYDFVVTPNQNVLIRDVPNERKADLDSLLTEHINHRLAMACPALPL
NGRLKSAIRALVDKYLHAIMSPTQSIIFRNIDPKDKEGVDAILREHPNARLAMACPALPL
GGRLMTGLREIAKVHGEFRLTANQNLMIANVSSDKKEEISALIEQYALRRSSMACVALPT
NGRAKKALRAVIEKFLPVILTPHQNIILRDVEPSTKDEIVAMLRAGSVDRLSMACPAMPL
NGRAKKALRAVIEKFLPVILTPHQNIILRDVEPSTKDEIVAMLRAGSVDRLSMACPAMPL
NGRLKKALRALTDRFFPLVCTPQQNLLITQVPATARPDVETLLASFPLMRDAMACPALPL
NGRLKSALREIVERFVDLILTPTQNALLVDVAPEVRAPIDAILQSANAERYAMACPAWPT
NGRLKTALREIVEQFLPIRLTPNQNLIFYEITPENKPAIQAILDRCPLVRYAMACPALPT
NGRAKKTLREIIEKYLEVSITPNQNLILCGIDQAWKDPITAALAQSPLNITSMACPALPL
QGRVKSCLRALVDNYVDLLLTPSQSIVLRNIQPAQKYDVEAVLREHAITRKSIACPAFPL
NGRLKTALRKIVEEFLHLRLTPTQDVIFIDIEEGQREAINQILKSHELVRLSMACPALPT
NGRLKTALRKVVDQFLPLRLTANHNILLYDINAQDKAAIEQIFQQHTLVRYSMACPALPT
LKNSAEQMEQVADWAGELRVSHEQNLILANVKKRDLFAVWEKAKAAGLLTDIIACPGGDF
AGRIRSALRHIVDKFVLVSPDQDLILLDINEKDKDAVLKEFQRFHVKSHERAMACVAFPT
NGRMKTGLREIAKVHGEFRLTPNQHLILSNVADEDKPELEKLLAQYGLRLSSSACVAFPT
GGRIRTGLRELAKAFVEFHLTGNQNLSLGNISEEEIPQIKAFMEKYGMRLNSIACAALPM
SGRLKKGLRQLVETFLEIRLTPNQDLLLCNIGTSQRSSVRKGLAALMLARHAMACPALPL
LKPTDKQLEAIADLAGEVRNSHNQNIILADVEQGELFALWGELRELGLLTDIICCPGGDF
NGKPKSGLRELAQWHGEFRLSPNQHLVIANVPEADLEKTKALLARYGLRMNAMACVALPT
LKATAEQMRVMADLADELRISHEQNVILPHVHKSDLPAVHAALAQAGLISDMIACPGMDY
NGRQKTGIRKVAEYMGHFRLTGNQHLVISNITDEHVAGIKSILKTYGLRLSSSSCVGLPT
NGRTDSYKLKTALREGDFRLTANQNLIIGGVTAEARPKIEALLKRYGLRLNSMACVALPT
NGRFKTGLRELAERLAEFRLTANQHVILFNVAENELGWINEHMAKYGLRLSSAACVALPT
LKPSHEQMDAVADIADEIRVSHEQNLILPHVALADLEPVYRALVAAGLITDIIACPGLDY
GGRIRTGLRELAKAFVEFHLTGNQNLSLGNISEQEIPQIKALMEQYGMRLNSIACAALPM
LPLTPEGLRALAAIA-EVRSAISQNLLLRFVPEEALGGLYEALLEAHTLLDITRCPGADT
NGRFRTGLRELCKIHGAFRLTPNQHIIVSDIKPEDKDTIDAHLRKYGVKLSASACVAFPT
NGRLKTGVAEIAKVHGDFRMTANQNLIVAGVPADQKPHIEQLAREHEQRINSMACVAFPT
NGRLKTALREIVEQFLPIRLTPNQNLIFYEITPENKPAIQAILDRCPLVRYAMACPALPT
NGRLKTGVAEIAKIHGDFRLTANQNLIVAGVPEKDKARIEALAREHSQRENSMACVSFPT
NGRAKKTLREIIEKYLDVSITPNQNLILCGIDQAWREPITTALAQAPLNLTAMACPALPL
AGREAMALADIADKYGEIRLTVEQNVIFPNVNNTKVSELLQEPLFNPLSRGLVSCTGSQF
VGREARAIADLADKYGEIRLTVEQNVILPNVKEEDVPALLAEPALHNIVGNLVSCTGAQF
VGRDMDELARLADEYGELRLTVEQNIIIPNLDNNKIDGLLNEPLLKLLMKTLVACTGNQF
VGRDMFELARLADEYGELRLTVEQNIVIPNVKNEKVEALLSEPLLQLLLKGLVACTGNQF
VGGEMIELARLADEYGEIRLPVEQNIIFPNVPSSKGDFFLRGPLLAILQANFVGCTGSQF
VGRILTKVADLAEAHGRVRTTVEQKMIVLDVEEGRVDSLVESLEALTFRRGTMACTGIEF
VGRDMDELARLADTYGELRLTVEQNIIIPNVETSKTEALLQEPFLKILMKGLVACTGSQF
GGRDLREMADLSDKYGEIRLTVEQNFIIPHVPTEKVDDILKERLFQKLVSNMVACTGNQF
GGRDLAEMADLADKYGEIRLTVEQNFIIPHVPNDKIDAILQERLFQKLVSNMVACTGNQF
VGREMFELARIADEYGEIRITVEQNLILPNIPTEKIDKLMQEPLLQPLLANLVACTGSQF
VGREMFELARIADEYGEIRISVEQNLILPNVPTEKIEKLLKEPLLEPLLANLVACTGSQF
AGRDFSTMADVADRYGEMRVTVEQNVIFPNVANDQVAALLAEPLVAPLAAGLVSCTGAQF
TGRECRDIADLADAYGEVRLTVEQNIILPNVDDGKVNALLSEKAVGFIEGNVVSCTGAQF
VGRDMFELARIADVYGEIRMTVEQNIIIPNITDSRLRTLLTDPLLEALTRSLVSCTGAQF
AGRDFEEIAAVAEKYGTVRITCEENVIFTNVPDAKLEAMKAEPLFQVLLSGMVSCTGNQF
VGHQLIAIADVAEKHTRIRTTAEKELLFLDIERKNLTTVARDLDEIEFRRGIISCTGLEF
VGRKARRLADLAEQYGYLRTTAFQNMMIPNVPDEHVGALVAELQELTLRGTTIACTGTQF
VGRDVLELAELADEYGEVRLTQRQNIIVTDVPEENLDAFTSEPLLEPFMRGSIACTGTEY
AGRILTAVADLMARADRIRFTPYQKLVILDIPDALLDDLIAGLDALHWRRNLMACSGIEF
VGRDMFDLARLAEVYGEIRLTVEQNVIIPNVPDSRLETFRSEPLLKPLTRAVVSCTGSQF

CPLAITEAERGIPSILKRVRAMFEKVVVIRVTGCPNGCARPYMAELGLVGDGPNVWLGGT
CALANARSIPVAQEISTRFGAPERQALKIKISGCINACGHHHVGHIGLLGVEKKITLGGS
CGLAMAESERYLPVLISKLESTLEEVIVMRMTGCPNGCARPWLAEVAFVGKAYGMYLGGG
CPLAITEAERVMPQYLERIREILGKAFFTRMTGCPNGCSRPYMAELALVGSGPNLWLGGS
CPLAMAEAERFLPSFIDNIDNLMAKHIVMRVTGCPNGCGRAMLAEVGLVGKAPGLHLGGN
CGLAITEAERGLPEINKRLRGVMTKVILIRMTGCPNGCARPYMAELGFVGDGPAIWLGGT
CGLAITEAERGLPEINARLRTTMTKVLVIRMTGCPNGCARPYMAELGFVGDGPAIWLGGT
CPLAIAEAERGAPDILKRIRNLFEKVLVVRITGCPNGCARPYMAELGLVGDGP-IYLGGS
CPLAIAEAERGAPDILKSIRKLFDKVLVVRITGCPNGCARPYMAELGLVGDGPNIWLGGA
CPLAIAEAERGAPDILKRVRAMMDKVLVVRITGCPNGCARPYMAELGLVGDGPNIWLGGA
CPLAIAEAERGIPSILKRIRAMFDKVMVVRVTGCPNGCARPYMAELGLVGDGANIWLGGT
CGLAVTEAERHMPTVIDRVNSVLAEAVVMRMTGCPNGCARPYMAELGFVGSGPQLWLGGC
CGLAQTEAERIMPSYIERVRVLLNKMILMRMTGCPNGCARPYMAELAFVGDGAKVWLGGS
CGLAMAEAERYLPTLLDKIEEIIDENITIRMTGCPNGCARHALGEIGFIGKAPGMYLGAA
CGLAVTEAERGLPDINKRLRAMLNKVLHVRMTGCPNGCARPYMAELGFVGDGPNLYFGGN
CGLAVTEAERGLPDINKRLRAMLNKVLHVRMTGCPNGCARPYMAELGFVGDGPNLYFGGN
CPPAITEAERVMPRYVQRVRELLSKVFVMRMTGCPNGCTRPYMAELGFVGSGPNVWLGGS
CGLALTESERALPGIIAELEAKLTELISIRMTGCPNGCARPYMGEIGFVGSAPGLYLGGN
CGLAITESERAIPGILERIRTLLDKLFVVRMTGCPNGCARPYMAELGFVGSAPEVWLGGS
CPLAQTEAERGILPILKRIRAVFDKVVVVRITGCPNGCARPYMAEVGFVGDGPNIWLGGT
CGLAMTEAERVQPQINARLLAVLRMMFVTRTTGCPNGCARPYMAEIAFVGSGPNLGGSPN
CGLAITESERALPTLIRQLDQVLRELFLVRMTGCPNGCARPYLAELGLVGSAPDIWLGAS
CGLAVTESERIMPSVNARLRDLLNSLIVTRMTGCPNGCARPYMAEIGFVGSAPNVWLGGS
CSLANAKSIPIALAIQQRFDDLDYVYVSLNISGCMNSCGHHHVGNIGILGVDKDVSLGGE
CGLAIAESERVLNSVIGQMDQALKKVPVLRMTGCPNGCVRPYTAELALVGQMPAANSGGY
CGLAMAESERYLPVLITKLEGVLEEVIVMRMTGCPNGCARPWLAEVAFVGKAYGMYLGGG
CGLAFAEAERYLPVLITKIEDMLEANIVIRMTGCPNGCGRPYLGEIGFVGRSPGLYLGAG
CGLAVTEAERTLPALLERIDAQLRRLILIRMTGCPNGCARPYMAELALVGSGVDLWLGGT
CSLANAKSIPIAEAIQRRFDNLDYLFIDLNISGCMNACGHHHVGHIGILGVDKKVSLGGS
CGLAMAESERYLPTLVGHLEKAIEAAITIRMTGCPNGCARPYLGEIAFVGKAPNVYLGGG
CALATARSIPVAQQIATRFDELKLEHLKIKISGCINACGHHHVGHIGILGLDRAITLGGD
CGLAFAESERFLPDIITQLEDCLEEYIIMRMTGCPNGCSRPWLGELALVGKAPHLMLGGG
CALAMAESERYLPVLIDRIDEILTRNIMIRMSGCPNGCSRPFMAEIAMVGKAPGLYLGGG
CGLAMAESERYLPKLITKVEEIVYEAIVMRMTGCPNGCSRPWVAEIACVGKAPNLMLGGG
CALANARSIPVAQEISNRFGSPERQALKIKISGCINACGHHHVGHIGLLGVEKKITLGGS
CGLAFAEAERYLPSLITKIEDMLEANIVIRMTGCPNGCGRPYLGEIGFVGRSPGLYLGAG
CNLAITRSRGLAQALEAHLATLPLAQIGVKISGCPNSCGQHHIADIGFYGSSRKLLLGGR
CGLAMAESERYLPLLMDKIESIFEANTVFRMSGCANGCSRPWMAEAGFVGKAPGMTLGGS
CPLAMAEAERFLPSFVTEVEGILAKHIILRVTGCPNGCGRAMLAEIGLVGKAPGLHLGGN
CGLAITESERAIPGILERIRTLLDKVFVVRMTGCPNGCARPYMAELGFVGSAPEVWLGGS
CPLAMAEAERFLPEFVTRVEGILQQHIVLRVTGCPNGCGRALLAEV-LVGKAVGLHLGGN
CPLAQTEAERGILPILKRIRAVFNKVVVVRITGCPNGCARPYMAELGFVGDGPKIWLGGT
CGVALIETKNRAIELSKRLEEELKVDVRIHWTGCPNSCGQAQVADIGLMGGPARIFLGGK
CGLAMIETKNNAEAIAKEVQQRVDVSVRIHWTGCPNSCGQVQAADIGLMGGPAKVFLGGT
CGQAIIETKERALKVTEEVERQVAVTVRMHWTGCPNTCGQVQVADIGFMGCMARIFLGGR
CGQAIIETKQRALLVTSQVEKLVSVPVRMHWTGCPNSCGQVQVADIGFMGCLTKIFVGGR
CGQAFFGTKARAQKLTGELERPMGVPVRMPWTGCPNLGGQIQGGDIGFMGGLTRFYVGGR
CKLAIVETKARGASLIDELERRLPDFLTINLNGCPNACARIQTADIGLKGQLMLVHLGGA
CGQAIIETKLRALKVTEEVERLVSVPIRMHWTGCPNTCGQVQVADIGFMGCLTRVYVGGR
CGFAQIETKRQALEMAEHLESVLDLTVRMIWTGCPNSCAPVQVADIGLMGAQVKIFIGGT
CGFAQIETKRQALEMAEHLESCLELSVRMIWTGCPNSCAPVQVADIGLMGAQVKIFIGGT
CGQAIAETKALSLQLTQQLEDTMETTIRLHFTGCPNTCAQIQVADIGFMGTMARIYLGGR
CGQAIAETKARSLQLTQELEATMETTIRLHFTGCPNTCAQIQVADIGFMGTMARIYLGGR
CGIALIETKNRAMELVKVLESQLEIPVRMHWTGCPNSCAQVQVADIGLMGCPAKIFLGGS
CGLALIETKSHAEAIAKKLENLVTVDIRIHWTGCPNSCGQVQVADIGIMGGPARIFVGGK
CNFALIETKNRALEMIKGLEAELTFTVRIHWTGCPNSCGQPQVADIGLMGTKARIYMGGK
CGFGLAETKAKAVKVVEALDAQLELSVRIHFTGCPNSCGQAQVGDIGLMGAPAKIFLGGK
CKLAHATTKSRAIELVDELEERLGDLIKIALNGCPNSCARTQVSDIGFKGQTVTVHLGGS
CRLAQTETKARVAGMIDVLEPRHNDLFVINLTGCSNACTRYQVADLGFMGALRAVHLAGS
CSLSIVETKNRQVRYARWLKDNVELPFHIHLSGCTASCAQPQIADVSLRGMKTRIGLGGG
CKLSFAETRVRAQHLVPELERRLEDIITVNINGCPNSCARIQIADIGFKGQMIDVHLGGH
CNFALIETKNRALAIAKELETELSIPVRIHWTGCPNSCGQPQVADIGLMGTKVRLYMGGK

PNLTRFMDKVKVHDLEEPLFYHWKLER
GDENEIGRGFEPEKVTETIVDTYLGLR
YHGQKYRQSIKEDEILKGLLKRYALER
PNQTWFADRLSLNELDEALFVFWRQER
RIGTRYKENITEPEILDELIGRWAKER
RAMTEFADRVKVADMEEPIFAMWAQQR
RAMTSYAERVKVDDIEEPIFAMWAQQR
PNQTEFMERVKLDKLEEPLFYMWKSQR
PNQTEFMERVKLDKLEEPLLYMWRTER
SNQTEFMDRVKLDKLEEPVFYMWKSER
ANQTQFMEKVKIQDFEEPLFYLWKARR
PDQTYYDEKVKDADIERPLLAAYKEDR
PVLTYFMARMDTDDMEEPILAMFIQQR
FDGSKYRENIGEADILRILLSRYAKER
VNQTQFADRVKVKDLEEPIFAAWKASR
VNQTQFADRVKVKDLEEPIFAAWKASR
PMQTWYIDRVTDDQVEEPVFVFWKSAR
LASTWFRERVKREDILGPLFSYFKRER
PNQTQYVEKLHDNDIEEPIFVYFRKYR
PNQSEFMNKVKLQDIEEPLFSYWNSTR
QAERASIFKMKFEDLEEPIFAMWRSQR
PQGDQFQDRVHISQIVRILLQLYKQER
PNQEAYTEKMPLEQLEEPLFVYFKQSR
QGTGRIGPSFSAEEVPSKLIDTFVESR
YQVYNLVEKFPSSRIDAQMFAAWKANR
YHGQKYRSSIKEEEILKGLLRRYAKER
FSGDKYKEAVDEAQILEPIIKDYAEHR
PNLQKYLQRMPLDQLEEPLLLSWKQAG
SARDQLGPSFAQEQMADKIIQVYVERR
HKGEKYKESLREEEILNPIIKRYATER
GTETETGPGFAYDEIVERIVRAYLRVR
YLGQKYKANVKDEEIVKPLFKRYALER
YAGNKYRDSASEEDILDELISRYARER
FYGQKYRSSVQEKEILRPLIKRYALER
GDEHEIGRGFEPERVTETIVDTYLGLR
FSGDKYKEALDEAQILEPIIKDYAEHR
TREGQVVGRLPARRVPERILKRYLEER
HNGTKYRESVDEKEILNKLVPLYAENR
RNGTKYKENITDTQILDELVGRWASER
PNQTQYVEKLHDNDIEEPIFVYFRKSR
REGTRYRENITADEILDQLVGRWAKER
PNQSEFMDKVKLDDIEEPLFTYWNGTR
VGEDGEVYKKGVPADYIPIMKDILKEK
IGEHQEAEPEGIPIEDVPHLVETVVER
IGSDAQVYKKGVPCKDVPVVVDILVKH
VGSDAGAYKKSVPCDEAPIVADILVER
VGADGDLVGADVPCDGLPGVQDLLIER
LGLEGKVRGLKVTAQELPDYVERVLKR
IGSDGEIYKKGVRVTEVPLVAEILIKE
VGPNKKPEIEKVACTEKPILEDIMIER
VGPNKAPEIAKVPCSEKPVLEQIMIER
IGSDGELVVPGVPATKLPVVQELMIQH
IGSDGELVVPGVPATKLPVVQDLMIQH
IGEGGEEVAKGIPADFVPAMTKILVER
IGEDSEPFKEGVPLEEIPELVDILKTQ
VGKDGSCVQKGIPCEDHLVLRDLLITN
IGENATEFAQGVPAIEVPRLKEILISE
MNLDGKLKGHKVIADEVGEYVTRVVTH
IGQAGKLRG-IVPAERLTEYTDRVISD
LGDDADWVEMRVPADEVPGAIKNLVNN
LGLDGKLRQHKVTSDELGDYIDRVVRN
VGKDGSCVQKSIPCEDKPILRSLLIKN
